# Supplementary material for: Phytochemical Profile and Biological Properties of Colchicum triphyllum (Meadow Saffron)
Source: Foods. 2020 Apr 8;9(4):457. doi: 10.3390/foods9040457 (PMC7231061; doi:10.3390/foods9040457)
Supplement: Supplementary file 1 [file foods-09-00457-s001.zip]

Archive with 1 entries (1 files):
- foods-753036-supplementary.xlsx
