# Supplementary material for: Phytochemical Profile and Biological Properties of Colchicum triphyllum (Meadow Saffron)
Source: Foods. 2020 Apr 8;9(4):457. doi: 10.3390/foods9040457 (PMC7231061; doi:10.3390/foods9040457)
Supplement: Supplementary file 1 [file foods-09-00457-s001.zip › foods-753036-supplementary.xlsx]

## Sheet: metabolomic dataset
Compound	class	subclass	sample13-r001	sample13-r002	sample13-r003	sample14-r001	sample14-r002	sample14-r003	sample15-r001	sample15-r002	sample15-r003	sample16-r001	sample16-r002	sample16-r003	sample21-r001	sample21-r002	sample21-r003	sample22-r001	sample22-r002	sample22-r003	sample23-r001	sample23-r002	sample23-r003	sample24-r001	sample24-r002	sample24-r003	sample17-r001	sample17-r002	sample17-r003	sample18-r001	sample18-r002	sample18-r003	sample19-r001	sample19-r002	sample19-r003	sample20-r001	sample20-r002	sample20-r003	Composite Mass Spectrum
Autumnaline	Alkaloids	Alkaloids	1	1188683	1	1	1	1	2129901	2124047	1979768	1	1	1	20800000	19600000	13000000	22600000	18500000	18400000	19400000	19800000	19300000	15600000	14700000	14300000	14700000	14500000	14600000	15300000	16300000	16000000	15400000	15300000	15000000	14500000	18100000	18000000	(374.19193, 188641.34)(375.19604, 25644.139)(376.19867, 1715.1918)
N-methyl-colchifoline	Alkaloids	Alkaloids	1	1	1	1	1	1	1	1	1	1	1	1	875827	873268	892151	167185	1	1	273291	264356	305441	1	176135	171956	1	1	1	1	1	1	149043	147504	143086	1	1	1	(430.1826, 21973.064)(431.18555, 3257.5798)(415.18237, 1158.2534)(414.1875, 3395.5017)
O-methylkreysigine	Alkaloids	Alkaloids	1	1	1	1	1	1	1	1	1	1	1	1	1295644	1217531	1199757	1	1	1	1	1	1	1	1	1	169812	174291	1	12900000	14200000	14700000	1	1	1	5820167	6985970	7046058	(400.2092, 275865.4)(401.21066, 53322.41)(402.21063, 2769.01)
Szovitsidine	Alkaloids	Alkaloids	1	1	1	1	1	1	1	1	1	1	1	1	1	1	1	1	1	1	1	1	1	1	1	1	1	1	1	1	1	1	359550	5383183	1111688	1	1	1	(369.19858, 12928.69)(370.2023, 24.67)(393.2217, 3057.595)(370.2019, 105.48)(415.208, 595.13)
Gloriosamine B	Alkaloids	Alkaloids	1	1	1	1	1	1	301614	1	1	1	1	1	1	1	1	1	1	1	1	1	1	1	1	1	1095437	1130970	1138247	760790	810170	843163	1010210	1032216	977853	232091	318264	328839	(414.15176, 60791.258)(415.1544, 6970.7017)(432.1615, 4320.687)
Trigamine	Alkaloids	Alkaloids	1	1	1	1	1	1	1	1	1	1	1	1	1	1	1	1	1	1	1	1	1	1	1	1	1	1	1	1	1	1	1	1	1	1	345716	361067	(318.204, 23178.871)(319.20685, 989.725)
Melanthioidine	Alkaloids	Alkaloids	1	1	1	1	1	1	1	1	1	1	1	1	1	1	1	1	1	1	1	1	1	1	1	1	1	1	1	435377	459061	498500	662612	681982	693693	1144237	1935842	1669523	(623.3067, 31678.723)(624.3094, 7554.8223)(628.3304, 3844.2)
Regecoline	Alkaloids	Alkaloids	1	1	1	1	1	1	1	1	1	1	1	1	3279745	1	3299071	1	20400000	20700000	1772604	1765534	1808552	20800000	21200000	21000000	5651961	4113202	4146417	1307054	1191455	1109029	453556	456551	437165	3056214	3884168	4222494	(330.16864, 1044077.7)(331.1718, 195140.39)(332.17368, 13860.844)(312.15778, 106793.29)(313.1604, 12125.965)(330.1672, 527906.0)(331.1718, 196445.23)(332.1737, 13860.765)(312.91306, 65890.46)(313.16058, 18028.348)(314.16974, 1364.79)(352.86774, 89900.02)(353.1549, 13057.612)
3-demethylcolchiceine	Alkaloids	Alkaloids	1	1	1	1	1	1	1	1	1	1	1	1	606538	1	1	1	1	1	1	1	1	843075	846366	830785	94639	85840	94044	140391	145712	133967	86646	96512	88282	1	1	1	(356.9027, 15359.51)(355.13422, 686.39)(357.80032, 15922.622)(358.1348, 4912.97)(359.14752, 4141.679)(372.14273, 7722.63)
Taxodine	Alkaloids	Alkaloids	1	1	1	1	1	1	1	1	1	1	1	1	1	1	1	1	1	1	1	659747	1	874511	935096	1	14400000	1	1	23700000	23300000	23400000	17500000	17300000	17400000	26500000	25500000	25700000	(316.18927, 652193.75)(317.19205, 115878.375)(318.1944, 7766.4014)
Demecolcinone	Alkaloids	Alkaloids	110643	176643	177526	1	1	1	1	1	1	1	1	1	1	1	1	1	1	1	1	1	1	1	1	1	1	1	1	1	78817	1	1	1	1	165509	154549	243032	(345.13068, 849.14)(327.12054, 9527.03)(363.70346, 118379.45)(365.10547, 250065.92)(365.86026, 30582.121)
Isoregelinone	Alkaloids	Alkaloids	6046234	8090840	7545666	1	1	1	22600000	22200000	21800000	1	1	1	1	1	1	1	1	1	1	1	1	1	1	1	1	1	1	1	1	1	1	1	1	1	154549	1	(358.1266, 315643.47)(359.12936, 47692.285)(360.134, 3742.24)(362.0945, 12700.36)(363.1081, 4826.86)(364.1155, 1037.54)
Specioseine	Alkaloids	Alkaloids	1	1	1	232153	295002	313291	1	1	1	1	1	1	6687609	5995806	6304322	383968	382802	403100	6025312	6185578	5904965	294996	301408	261976	1	1	1	635003	588213	573869	1	1	1	397711	671672	548170	(463.9517, 84548.51)(465.20605, 24009.219)(466.20874, 4496.34)(448.1937, 55386.14)(449.19626, 7435.342)(464.20618, 132634.22)(465.20593, 67630.49)(466.2078, 5026.263)(472.19284, 11602.073)(473.1956, 288.01)
Jolantimine	Alkaloids	Alkaloids	1	587047	1	420713	424154	411610	1	1	1	1	1	1	3945923	3959015	3893048	9950803	7560044	7611008	183307	191106	186925	6071610	6064854	6005527	1	1	1	1	1	1	1	1	1	1	1	1	(316.1533, 485443.3)(317.1556, 79188.36)(318.1574, 3677.45)(298.74213, 72904.766)(299.81125, 8503.449)(316.1526, 46993.156)(317.15338, 7008.2744)(298.8115, 179356.98)(299.1452, 26969.057)(342.1454, 8220.56)(324.1414, 405.61)
Kesselridine	Alkaloids	Alkaloids	515390	110583	113328	468542	505011	1	2519625	2945513	81835	488321	692065	367680	2629380	2874199	2822361	2882901	2815713	2206870	1775673	1926398	2706874	27700000	27600000	27200000	6998035	6867190	7205185	1	1	1	9302265	9556370	8974469	1	1	1	(340.15225, 135058.02)(341.14966, 39919.23)(342.1483, 2279.1243)(300.15747, 454264.47)(301.16083, 114478.56)(302.1632, 10193.876)(327.15512, 2536.0183)
Luteidine	Alkaloids	Alkaloids	465398	661465	681018	488279	490436	498303	5577606	5344994	5063700	297480	308410	307787	683669	634444	633356	1	1063605	1240939	860160	843412	684554	1124450	1106467	975098	1	1	1	1	1	1	1	1	1	2300100	3197878	2837732	(344.18292, 53195.848)(345.18594, 6550.8887)(346.189, 470.47)(326.17215, 5938.714)
Speciosine	Alkaloids	Alkaloids	1	1	1	527597	525918	537211	1	1	1	1	1	1	2605598	2729900	2626028	649402	667379	660711	2978360	2958540	3007992	324864	322033	322091	27000000	27400000	27100000	68300000	66600000	65700000	11500000	11400000	11500000	48000000	34600000	21500000	(478.2195, 521886.72)(479.22226, 140430.14)(480.2248, 27076.885)(481.22714, 2649.4048)(462.20816, 948.98334)(478.22903, 1385.2466)(504.21808, 529.38)
Kreysiginone	Alkaloids	Alkaloids	1	1	1	634461	713287	536569	458339	459334	455646	358601	420363	346332	1319448	3511443	3309842	1	1	1	1	2468324	2471007	1	1	1	1	1	1	9474308	8948878	8211214	1	1	1	11900000	15500000	14400000	(342.16754, 166618.42)(343.16907, 31530.545)(325.15945, 4446.0283)(324.1586, 1634.28)(365.15533, 10818.383)(366.15738, 245.08667)
Colchiritchine	Alkaloids	Alkaloids	1	1	1	893804	936825	898312	723770	878126	826963	1022833	1068872	938373	1	3357397	2908873	1014916	1837647	1120364	325605	1345818	1	2040140	1451729	1919879	1	6982615	1	9025382	1	1	1	1	1	6827804	4954631	8883045	(356.1476, 31495.38)(357.14963, 3768.7722)(341.1399, 7929.7803)(356.9057, 7469.798)(342.69012, 7212.6826)(343.1514, 20517.055)(361.1251, 1735.3434)
Merobustinine	Alkaloids	Alkaloids	1561835	2211968	2261930	1423478	1494344	1468508	643532	654346	619908	1	1	1	3927949	4031042	3926705	4892974	4994570	5111707	1	439360	1	4006488	3964109	3827424	1	1	1	1	1	1	1	1	1	1	1	1	(368.15024, 80062.9)(369.1538, 6689.0884)(350.14014, 15126.564)(351.14597, 672.5)(370.16138, 3589.077)(354.1522, 677.08997)
Deacetylcolchiceine	Alkaloids	Alkaloids	332806	558396	576785	1675979	1678382	1679480	1	169623	162344	530004	571055	591821	1440889	1581321	1465428	572780	603449	600850	1	1	1	617111	591172	592829	627477	196492	1	4144406	3803322	3681718	365074	899070	1	4504836	5414198	1	(343.38422, 38890.625)(344.27432, 3091.0298)(325.403, 2713.5608)(326.13214, 771.31494)(326.34183, 14666.711)(348.12463, 1862.4834)
Dihydrokreysiginone	Alkaloids	Alkaloids	1	1	1	1736370	1678073	1722583	1	1	1	988180	994771	998022	1	1	1	11400000	11900000	11600000	1	1	1	11800000	12000000	12100000	1	1	1	1	1	1	1	1	1	1	1	1	(328.18887, 324536.53)(329.19183, 58917.438)(330.19424, 5442.5083)
Regeline	Alkaloids	Alkaloids	1	1	1	1736370	1678073	1722583	1	1	1	1004639	1005762	1014761	1	1	1	11400000	11900000	11600000	1	1	1	11800000	12000000	12100000	1	1	1	1	1	1	1	1	1	1	1	1	(328.18887, 324536.53)(329.19183, 58917.438)(330.19424, 5442.5083)
Jolantine	Alkaloids	Alkaloids	1	1	1	1932602	1864631	1913678	1	1	1	1081876	1092183	1093111	1	1	1	13500000	14100000	13700000	1	1	1	14100000	14300000	14300000	1	1	1	1	1	1	1	1	1	1	1	1	(328.18887, 332161.5)(329.19183, 60349.793)(330.19424, 5579.029)
Androbiphenyline	Alkaloids	Alkaloids	1	1	1	2371136	2503722	1	1139357	1152086	1133497	766041	794374	807279	2166819	2193706	2045757	734128	780761	714397	791878	1	2227679	1	1063921	1	3714892	3843459	1	1387672	1287715	1293511	495302	475517	489492	845494	1166192	1229701	(388.17218, 38106.367)(389.17523, 4665.313)(370.16193, 4957.3486)(371.16473, 895.975)
Colchicoside	Alkaloids	Alkaloids	3133880	4085221	4157160	3032243	3336078	3499873	4721384	4279534	4343584	2016714	2062975	2107692	1	1	1	1	1	1	1	1	1	1	1	1	1910382	1925830	1949932	618539	627606	575565	1	1	1	833078	1123379	1186728	(548.2091, 117024.766)(549.2118, 21035.797)(550.2139, 2268.676)(530.20044, 900.4067)
Androcine	Alkaloids	Alkaloids	1	1105686	1263560	3226833	2109501	2197817	2767552	2745930	2667618	1507710	1478799	1567814	169000000	1586957	88600000	8788052	5042455	5811984	146000000	149000000	131000000	91300000	3563025	403497	89000000	85600000	959244	4555158	3927143	4232715	324000000	317000000	348000000	44800000	381000000	58100000	(386.08905, 663875.25)(387.19656, 163713.34)(388.34326, 78862.25)(389.20303, 5505.744)(368.18115, 726.1133)(386.19452, 4978562.0)(387.19772, 1192263.0)(388.20038, 167849.39)(389.20236, 9047.365)(408.17407, 1001.5384)
N-methyldemecolcine	Alkaloids	Alkaloids	945855	1105686	1263560	3226833	2109501	2197817	2767552	2745930	2667618	1507710	1478799	1567814	169000000	1586957	88600000	8788052	5042455	5811984	146000000	149000000	131000000	91300000	3563025	403497	89000000	85600000	959244	4555158	3927143	4232715	324000000	317000000	348000000	44800000	381000000	58100000	(386.0925, 643771.4)(387.1965, 157885.9)(388.34326, 78862.25)(389.20303, 5505.744)(368.18115, 726.1133)(386.19452, 4978562.0)(387.19772, 1192263.0)(388.20038, 167849.39)(389.20236, 9047.365)(408.17407, 1001.5384)
Colchiethanamine	Alkaloids	Alkaloids	1435238	1908516	2003481	5077267	1	5042913	406479	402269	394412	3354875	3470952	1	6608045	6620802	6078383	17900000	3390002	3447137	4088932	2331499	4251222	4657102	4678215	4693390	903644	912081	899874	28100000	28400000	27900000	27500000	27100000	27100000	46300000	58000000	57900000	(313.75842, 416686.16)(314.76117, 37854.21)(316.1787, 4904.063)
Kesselringine	Alkaloids	Alkaloids	1433785	1907111	2001297	5109137	5090307	5044545	405507	402940	394412	3353844	3455696	3495994	1892572	2620222	2479618	1	3390002	3447137	961786	1	2109145	22000000	23000000	23100000	17000000	12700000	12700000	28100000	28400000	27800000	1106073	882067	607682	46300000	14000000	14500000	(313.7413, 293519.25)(314.8402, 30595.643)(316.17862, 894.68335)(332.18298, 1525.395)(314.17377, 871675.5)(315.17682, 160599.28)(316.17932, 14585.239)(354.16766, 148668.0)(355.17163, 33175.734)(356.17334, 5126.237)
Demecolceine	Alkaloids	Alkaloids	104000000	124000000	1	5704008	153000000	1	8818728	8963809	8486919	1	125000000	125000000	36700000	35800000	35100000	18700000	19300000	19900000	29900000	29300000	29900000	15800000	15600000	15700000	1	1531792	1432071	2083827	2284155	1924560	1622677	12400000	989725	7689742	949618	9335720	(357.59595, 533879.7)(359.1632, 260601.86)(360.16956, 71517.27)(361.17197, 3252.146)(340.15216, 51460.19)(341.3, 10188.461)(358.16333, 548731.75)(359.16614, 97977.53)(360.1713, 12588.968)(361.1798, 1591.0468)(342.1641, 155.03)
Schelhammeridine	Alkaloids	Alkaloids	6562225	8633645	8419226	6448951	6985696	4461829	1	1	1	3314223	3954385	4043326	992249	1210588	1152669	2565683	737710	2633631	1968975	1987382	1996801	1963120	642661	1955158	3829697	3752827	3905020	11800000	11300000	11000000	5096668	4898744	4920390	15600000	19100000	19900000	(313.00613, 149213.25)(313.1604, 36148.844)(296.1471, 5109.657)(297.15277, 3950.8008)(294.15195, 46465.555)(295.15472, 2680.5269)(296.14697, 4550.3164)(338.15695, 2033.7334)(316.13486, 3298.5566)
Colchiciline	Alkaloids	Alkaloids	91119	134999	132856	8762632	8719100	8903221	12700000	12700000	12200000	5744488	5762481	5804344	11200000	11200000	11000000	6511534	6576798	6706831	1141773	1092367	874422	1	1	1	49000000	634079	634560	704971	697133	706691	1	1	711395	31300000	1	39000000	(416.16757, 170042.95)(417.17007, 30077.82)(418.17285, 4587.267)(398.15646, 10559.462)(399.15973, 1319.5774)(416.16833, 878127.25)(417.17123, 188967.48)(418.1732, 19277.963)(419.1752, 2470.165)(438.4829, 6516.23)(422.383, 3016.66)
Colchiceine	Alkaloids	Alkaloids	11400000	14900000	15200000	9810369	10600000	10400000	11700000	12000000	12000000	885222	7256187	7119200	23900000	25200000	3542775	28800000	1	1	1	1	1	3140856	3109061	3149603	16000000	16300000	15900000	12300000	11900000	1	1	15900000	1	9247448	12400000	10800000	(408.13785, 609.115)(368.15057, 58774.887)(369.15466, 5017.332)(386.15817, 642998.7)(387.16086, 126240.695)(388.16275, 8980.307)(390.1365, 202.63)
Cornigerine	Alkaloids	Alkaloids	10000000	12600000	12300000	10200000	10300000	10200000	11000000	1	10900000	7009731	7279005	7118487	114000000	115000000	113000000	1	80900000	81100000	69700000	70200000	70700000	77700000	78200000	77600000	24900000	25200000	1	21700000	21600000	21700000	20000000	19700000	20000000	14900000	18400000	1	(406.12283, 7299.4995)(407.1258, 926.31604)(384.1423, 1436496.5)(385.14545, 314537.22)(386.14963, 40324.47)(387.15057, 3446.1455)(389.11993, 4262.74)
Isoregecoline	Alkaloids	Alkaloids	6720862	22700000	1	10900000	11200000	11100000	10600000	10500000	10200000	1	1	1	15400000	15000000	15000000	511944	4654242	4765462	19900000	20200000	18400000	3599094	3738162	3627867	4639194	4612426	4467345	36200000	37200000	33900000	6414794	6402601	6416693	53000000	63700000	63000000	(346.16174, 3080.0132)(347.1643, 607.18)(329.58096, 93197.25)(330.82175, 9984.682)(332.16434, 507.645)(328.1527, 579406.06)(329.1551, 108295.91)(330.15686, 8948.833)(368.15137, 128784.836)(369.1548, 10656.544)(354.3167, 57393.375)(351.1472, 1354.45)
Jerusalemine	Alkaloids	Alkaloids	6680983	21000000	1	10900000	11300000	11100000	10600000	10500000	10200000	1	1	1	15400000	15000000	15000000	511944	4708835	4838600	19900000	20200000	18400000	3815352	3738162	3627867	4639194	4612426	4467345	36200000	37200000	33900000	6257871	6402601	6416693	53000000	63700000	63000000	(346.16174, 3080.0132)(347.1643, 607.18)(329.58105, 93221.1)(330.82175, 9988.862)(332.16434, 491.895)(328.1527, 579406.06)(329.1551, 108295.91)(330.15686, 8948.833)(368.15137, 128036.67)(369.1548, 10574.43)(354.3167, 57371.348)(351.1472, 1354.45)
Androbine	Alkaloids	Alkaloids	11800000	14800000	14400000	12000000	12100000	12000000	13000000	13000000	12800000	8087345	8395155	8224199	139000000	140000000	138000000	95800000	98300000	98600000	84300000	85100000	85600000	94300000	94700000	94000000	30000000	30300000	30400000	26100000	26100000	26200000	24000000	23600000	23800000	17800000	22000000	22000000	(384.1423, 1359808.5)(385.1454, 296142.84)(386.14975, 37620.742)(387.1506, 3465.009)(389.11975, 4281.573)
Regelinone	Alkaloids	Alkaloids	3368107	4669673	10300000	12300000	12300000	12400000	18100000	18100000	17500000	5794431	5921954	5893788	1	7363373	5096212	1	1	1	1	1	1	1	1	1	1	1	1	1	1	16600000	1	1	1	1	1	1	(328.1241, 13687.915)(342.67328, 170932.55)(343.14047, 51066.46)(344.1417, 4557.5776)(327.4663, 33234.316)(325.12912, 1908.1866)(364.1166, 470.67667)
Colchicine	Alkaloids	Alkaloids	159000000	1416802	192000000	166000000	171000000	168000000	195000000	198000000	198000000	132000000	132000000	133000000	207000000	198000000	202000000	1	171000000	164000000	158000000	159000000	151000000	164000000	166000000	164000000	294000000	4681052	6617853	258000000	259000000	256000000	274000000	276000000	1	192000000	241000000	231000000	(400.17245, 93098.445)(401.17535, 17890.045)(382.1617, 2954.5784)(383.1648, 172.94)(400.17377, 5253776.0)(401.17682, 1267155.4)(402.17944, 182520.22)(403.1811, 10350.88)(422.15424, 58336.484)(423.157, 6287.705)
N-formyldemecolcine	Alkaloids	Alkaloids	159000000	1416802	193000000	166000000	171000000	168000000	195000000	198000000	198000000	132000000	132000000	133000000	207000000	198000000	202000000	1	171000000	164000000	158000000	159000000	151000000	164000000	166000000	164000000	294000000	4681052	6617853	258000000	259000000	256000000	274000000	276000000	1	192000000	241000000	231000000	(400.17245, 93098.445)(401.17535, 17890.045)(382.1617, 2954.5784)(383.1648, 172.94)(400.17377, 5253776.0)(401.17682, 1267155.4)(402.17944, 182520.22)(403.1811, 10350.88)(422.15424, 58336.484)(423.157, 6287.705)
y-lumicolchicine	Alkaloids	Alkaloids	159000000	1	193000000	166000000	171000000	168000000	195000000	198000000	198000000	132000000	132000000	133000000	207000000	198000000	202000000	1	171000000	164000000	158000000	159000000	151000000	164000000	166000000	164000000	294000000	1	1	258000000	259000000	256000000	274000000	276000000	1	192000000	241000000	231000000	(382.16177, 2874.7158)(400.17377, 5253776.0)(401.17682, 1267155.4)(402.17944, 182520.22)(403.1811, 10350.88)(422.15424, 58336.484)(423.157, 6287.705)
Isoautumnaline	Alkaloids	Alkaloids	140000000	20600000	159000000	179000000	18400000	18300000	183000000	186000000	190000000	145000000	1934886	1890706	31800000	30500000	164000000	28700000	28200000	27400000	123000000	120000000	150000000	624000000	167000000	125000000	185000000	190000000	186000000	279000000	278000000	273000000	251000000	245000000	253000000	71300000	238000000	215000000	(372.12265, 2597120.2)(373.182, 597476.3)(374.18494, 84942.195)(375.188, 4321.589)(393.94794, 531.005)(372.17905, 5067845.5)(373.1822, 1145589.6)(374.18536, 192270.02)(375.1874, 10726.172)(413.9781, 360.22003)(394.15854, 1511.795)
Demecolcine	Alkaloids	Alkaloids	140000000	165000000	160000000	180000000	179000000	185000000	184000000	186000000	190000000	145000000	144000000	147000000	31600000	30300000	165000000	28000000	27500000	26700000	118000000	121000000	152000000	624000000	26300000	123000000	186000000	191000000	187000000	280000000	279000000	275000000	252000000	247000000	253000000	60500000	238000000	216000000	(394.15854, 1506.0643)(354.1673, 21801.45)(355.17148, 1958.4254)(372.1368, 3074262.0)(373.1822, 699603.56)(374.18512, 88831.08)(375.188, 4035.1726)(372.17908, 6400273.0)(373.1822, 1459133.8)(374.18518, 209362.48)(375.18707, 11799.942)
Merobustine	Alkaloids	Alkaloids	140000000	165000000	160000000	180000000	179000000	185000000	184000000	186000000	190000000	145000000	144000000	147000000	1	1	165000000	1	1	1	118000000	121000000	152000000	624000000	1	123000000	186000000	191000000	187000000	280000000	279000000	275000000	252000000	247000000	253000000	1	238000000	216000000	(394.15854, 1506.0643)(354.1673, 21801.45)(355.17148, 1958.4254)(372.1195, 3570293.8)(373.18225, 831951.6)(374.1856, 109452.67)(375.18835, 4739.844)(372.17908, 6400273.0)(373.1822, 1459133.8)(374.18518, 209362.48)(375.18707, 11799.942)
Pelargonidin	Flavonoids	Anthocyanins	17488700	22296744	22869980	43581236	43601760	42865988	1	1	1	25272678	25960932	25555230	1	1	1	1	1	1	5025881	5133295	5132304	1	1	1	1	1	1	1	1	1	1	1	1	1	1	1	(271.05893, 472299.03)(272.06174, 50595.98)(273.0635, 2302.3574)
Cyanidin	Flavonoids	Anthocyanins	1	1	1	911387	1053324	1	1	1	1	1	1	1	1	1	1	1	1	1	1982070	1946403	2020077	1	1	1	1	1	1	1	1	1	1	1	1	1	1	1	(287.0534, 53598.305)(288.0561, 2550.0981)
Peonidin	Flavonoids	Anthocyanins	2629388	3540409	3596806	1557689	1585509	1569500	1	1	1	1	1	1	2659070	2601444	2606554	1501839	1057403	1012144	21079048	21104634	21164882	1060090	1053740	993090	1	1	1	1	1	1	1	1	1	1	1	1	(301.06897, 127513.16)(302.07175, 12852.608)(303.07407, 2537.3533)
Pelargonidin 3-O-glucoside	Flavonoids	Anthocyanins	1786070	2434402	2263634	4177449	3154962	4406881	878176	882338	815654	2676707	2058333	2197509	1	1	1	1	1	1	1	1	1	1	1	1	1	1	1	1	1	1	1	1	1	1	1	1	(433.11002, 136390.28)(434.11267, 17402.254)(415.09827, 31581.623)(416.10098, 1176.46)(438.1274, 520.095)
Pelargonidin 3-O-galactoside	Flavonoids	Anthocyanins	1786070	2434402	2263634	4177449	3154962	4406881	1	1	1	2676707	2058333	2197509	1	1	1	1	1	1	1	1	1	1	1	1	1	1	1	1	1	1	1	1	1	1	1	1	(433.11002, 136390.28)(434.11267, 17402.254)(438.1274, 520.095)
Cyanidin 3-O-glucoside	Flavonoids	Anthocyanins	893943	1388987	1472842	2299870	2472563	2125471	1	1	1	1303857	1417355	1102369	1	1	1	1	1	1	1	1	1	1	1	1	1	1	1	1	1	1	1	1	1	1	1	1	(449.1047, 82173.99)(450.10757, 9656.759)
Cyanidin 3-O-galactoside	Flavonoids	Anthocyanins	893943	1388987	1472842	2299870	2472563	2125471	1	1	1	1303857	1417355	1102369	1	1	1	1	1	1	1	1	1	1	1	1	1	1	1	1	1	1	1	1	1	1	1	1	(449.1047, 82173.99)(450.10757, 9656.759)
Petunidin 3-O-arabinoside	Flavonoids	Anthocyanins	893943	1388987	1472842	2299870	2472563	2125471	1	1	1	1303857	1417355	1102369	1	1	1	1	1	1	1	1	1	1	1	1	1	1	1	1	1	1	1	1	1	1	1	1	(449.1047, 82173.99)(450.10757, 9656.759)
Peonidin 3-O-arabinoside	Flavonoids	Anthocyanins	893943	1388987	1472842	2299870	2472563	2125471	1	1	1	1303857	1417355	1102369	1	1	1	1	1	1	1	1	1	1	1	1	1	1	1	1	1	1	1	1	1	1	1	1	(449.1047, 82173.99)(450.10757, 9656.759)
Peonidin 3-O-galactoside	Flavonoids	Anthocyanins	699316	966318	968842	1371355	1388509	1410220	1	1	1	922633	916549	928812	585539	493466	469180	707562	790109	729381	1	1	1	731003	728218	718526	1	1	1	1	1	1	1	1	1	1	1	1	(463.12, 45914.723)(464.12283, 4175.8384)
Malvidin 3-O-arabinoside	Flavonoids	Anthocyanins	699316	966318	968842	1371355	1388509	1410220	1	1	1	922633	916549	928812	585539	493466	469180	707562	790109	729381	1	1	1	731003	728218	718526	1	1	1	1	1	1	1	1	1	1	1	1	(463.12, 45914.723)(464.12283, 4175.8384)
Peonidin 3-O-glucoside	Flavonoids	Anthocyanins	699316	966318	968842	1371355	1388509	1410220	1	1	1	922633	916549	928812	585539	493466	469180	707562	790109	729381	1	1	1	731003	728218	718526	1	1	1	1	1	1	1	1	1	1	1	1	(463.12, 45914.723)(464.12283, 4175.8384)
Delphinidin 3-O-glucoside	Flavonoids	Anthocyanins	257889	426407	452600	764730	844587	635557	1	1	1	418129	463552	386667	1	1	1	1	1	1	1	1	1	1	1	1	1	1	1	1	1	1	1	1	1	1	1	1	(465.09924, 30716.385)(466.10196, 2449.4011)(449.1047, 85621.91)(450.10757, 10356.881)
Delphinidin 3-O-galactoside	Flavonoids	Anthocyanins	257889	426407	452600	764730	844587	635557	1	1	1	418129	463552	386667	1	1	1	1	1	1	1	1	1	1	1	1	1	1	1	1	1	1	1	1	1	1	1	1	(465.09924, 30716.385)(466.10196, 2449.4011)(449.1047, 85621.91)(450.10757, 10356.881)
Pelargonidin 3-O-(6''-succinyl-glucoside)	Flavonoids	Anthocyanins	1	75018	73308	1	1	1	1	1	1	1	1	1	1	1	1	1	1	1	1	1	1	1	1	1	1	1	1	1	1	1	1	1	1	1	1	1	(536.14685, 2769.7002)(537.1465, 747.15)(543.1273, 1212.25)
Malvidin 3-O-(6''-acetyl-galactoside)	Flavonoids	Anthocyanins	1	1	1	128264	126540	122293	1	1	1	83937	84598	83626	109815	107507	101878	157119	165346	169127	1	1	1	1	1	1	1	1	1	1	1	1	1	1	1	1	1	1	(536.1473, 7185.7476)(537.14716, 2936.0305)(543.12787, 2505.4084)
Malvidin 3-O-(6''-acetyl-glucoside)	Flavonoids	Anthocyanins	1	1	1	128264	126540	122293	1	1	1	83937	84598	83626	109815	107507	101878	157119	165346	169127	1	1	1	1	1	1	1	1	1	1	1	1	1	1	1	1	1	1	(536.1473, 7185.7476)(537.14716, 2936.0305)(543.12787, 2505.4084)
Vitisin A	Flavonoids	Anthocyanins	1	1	1	1	1	1	1	1	1	1	1	1	1	1	1	1	1	1	1	1	1	1	1	1	1506923	1582294	1527035	1	1	1	1	1	1	1	1	1	(545.12994, 275.77667)(589.1242, 284.63333)
Pigment A	Flavonoids	Anthocyanins	635090	665319	687797	11577534	11517332	1299468	1	1	1	952121	945918	1244669	1	1	1	1	1	1	1	1	1	1	1	1	1	1	1	1	1	1	1	1	1	1	1	1	(595.16064, 4581.868)(611.15753, 340552.16)(612.1603, 82687.25)
Peonidin 3-O-(6''-p-coumaroyl-glucoside)	Flavonoids	Anthocyanins	635090	665319	687797	11577534	11517332	1299468	1	1	1	952121	945918	1244669	1	1	1	1	1	1	1	1	1	1	1	1	1	1	1	1	1	1	1	1	1	1	1	1	(595.16064, 4581.868)(611.15753, 340552.16)(612.1603, 82687.25)
Petunidin 3-O-rutinoside	Flavonoids	Anthocyanins	17966956	21362460	19086464	19927690	20683464	24246348	3323914	3342909	3323197	24883348	23895236	24847848	1474414	1481002	1191120	1771195	1782945	1747430	1736292	1841085	1821236	1486448	1487444	1422731	1	1	1	1	1	1	1	1	1	1	1	1	(595.1623, 295100.62)(596.16516, 73539.1)(597.16693, 17769.129)
Pelargonidin 3-O-sophoroside	Flavonoids	Anthocyanins	17966956	21362460	19086464	19927690	20683464	24246348	3323914	3342909	3323197	24883348	23895236	24847848	1474414	1481002	1191120	1771195	1782945	1747430	1736292	1841085	1821236	1486448	1487444	1422731	1	1	1	1	1	1	1	1	1	1	1	1	(595.1623, 295100.62)(596.16516, 73539.1)(597.16693, 17769.129)
Cyanidin 3-O-rutinoside	Flavonoids	Anthocyanins	17966956	21362460	19086464	19927690	20683464	24246348	3323914	3342909	3323197	24883348	23895236	24847848	1474414	1481002	1191120	1771195	1782945	1747430	1736292	1841085	1821236	1486448	1487444	1422731	1	1	1	1	1	1	1	1	1	1	1	1	(595.1623, 295100.62)(596.16516, 73539.1)(597.16693, 17769.129)
Delphinidin 3-O-rutinoside	Flavonoids	Anthocyanins	13388680	16810006	15169041	14539612	15988830	17629644	2752108	2778210	2759359	19377944	18664196	19368604	186754	109807	145637	212362	1527100	290802	1480833	1576709	1557801	446004	481401	408974	1	1	1	1	1	1	1	1	1	1	1	1	(611.15594, 7816.0156)(612.1586, 959.76495)(595.16156, 68564.5)(596.16455, 14903.335)(597.16644, 2051.2668)(595.1622, 435052.34)(596.1655, 154441.14)(597.16705, 21185.047)
Cyanidin 3,5-O-diglucoside	Flavonoids	Anthocyanins	13388680	16810006	15169041	14539612	15988830	17629644	2752108	2778210	2759359	19377944	18664196	19368604	186754	109807	145637	212362	1527100	290802	1480833	1576709	1557801	446004	481401	408974	1	1	1	1	1	1	1	1	1	1	1	1	(611.15594, 7816.0156)(612.1586, 959.76495)(595.16156, 68564.5)(596.16455, 14903.335)(597.16644, 2051.2668)(595.1622, 435052.34)(596.1655, 154441.14)(597.16705, 21185.047)
Cyanidin 3-O-sophoroside	Flavonoids	Anthocyanins	13388680	16810006	15169041	14539612	15988830	17629644	2752108	2778210	2759359	19377944	18664196	19368604	186754	109807	145637	212362	1527100	290802	1480833	1576709	1557801	446004	481401	408974	1	1	1	1	1	1	1	1	1	1	1	1	(611.15594, 7816.0156)(612.1586, 959.76495)(595.16156, 68564.5)(596.16455, 14903.335)(597.16644, 2051.2668)(595.1622, 435052.34)(596.1655, 154441.14)(597.16705, 21185.047)
Pinotin A	Flavonoids	Anthocyanins	215188	279946	305793	361465	346285	476965	1	1	1	359708	385431	432897	1	1	1	1	1	1	1	1	1	1	1	1	1	1	1	1	1	1	1	1	1	1	1	1	(611.1565, 89626.34)(612.1591, 14902.346)(613.1613, 490.17334)
Petunidin 3-O-(6''-p-coumaroyl-glucoside)	Flavonoids	Anthocyanins	215188	279946	305793	361465	346285	476965	1	1	1	359708	385431	432897	1	1	1	1	1	1	1	1	1	1	1	1	1	1	1	1	1	1	1	1	1	1	1	1	(611.1565, 89626.34)(612.1591, 14902.346)(613.1613, 490.17334)
Delphinidin 3-O-feruloyl-glucoside	Flavonoids	Anthocyanins	1	1	1	1	1	1	1	1	1	1	1	1	1	1	1	822706	843531	863453	1	1	1	1	1	1	1	1	1	1	1	1	1	1	1	1	1	1	(623.1328, 36937.67)(624.1355, 4286.5864)
Petunidin 3,5-O-diglucoside	Flavonoids	Anthocyanins	8271369	2045902	2009311	2302116	2343019	2634430	1	1	1	2687973	2669286	2700803	392022	342081	346746	3328549	3923458	3082203	1	1	1	522727	3795072	3090295	1	1	1	1	1	1	1	1	1	141968	141968	131699	(625.1714, 13039.685)(641.16724, 130722.36)(642.17, 25068.844)(643.1716, 2110.315)
Delphinidin 3,5-O-diglucoside	Flavonoids	Anthocyanins	7684010	9684445	11227885	11981667	11902508	12829185	1	1	1	9619403	9794469	9910288	158793	100201	125556	137922	193765	279674	1	1	1	209853	240303	208055	1	1	1	1	1	1	1	1	1	1	1	1	(627.15063, 6751.6426)(628.1536, 716.4525)(611.1555, 11438.655)(612.1584, 645.51)(611.15643, 183880.1)(612.1601, 80219.56)(613.1616, 9303.223)
Delphinidin 3-O-glucosyl-glucoside	Flavonoids	Anthocyanins	7684010	9684445	11227885	11981667	11902508	12829185	1	1	1	9619403	9794469	9910288	158793	100201	125556	137922	193765	279674	1	1	1	209853	240303	208055	1	1	1	1	1	1	1	1	1	1	1	1	(627.15063, 6751.6426)(628.1536, 716.4525)(611.1555, 11438.655)(612.1584, 645.51)(611.15643, 183880.1)(612.1601, 80219.56)(613.1616, 9303.223)
Malvidin 3,5-O-diglucoside	Flavonoids	Anthocyanins	1852267	2450436	2219954	2746765	2549937	2630149	1	1	1	2086644	2130603	2127869	8969855	7883654	8307186	1	1	1	773964	785025	730295	10588655	10486663	9683916	1	1	1	1	1	1	1	1	1	1	1	1	(655.18274, 139557.11)(656.18536, 29623.727)(657.1872, 3226.068)
Pelargonidin 3,5-O-diglucoside	Flavonoids	Anthocyanins	1	109908	112694	121865	116915	111148	1	1	1	1	1	1	1	1	1	1	1	1	1	1	1	1	1	1	1	1	1	1	1	1	1	1	1	1	1	1	(659.1322, 6911.286)(660.13416, 1684.758)(661.1333, 1393.914)(613.12714, 6962.9053)(614.12915, 1841.3525)
Cyanidin 3-O-xylosyl-rutinoside	Flavonoids	Anthocyanins	1	1	1	1	1	1	1	1	1	1	1	1	157553	154226	148143	160239	165416	173143	1	1	1	1	1	1	1	1	1	1	1	1	1	1	1	1	1	1	(709.20624, 12535.1045)(710.2076, 595.60333)
Cyanidin 3-O-glucosyl-rutinoside	Flavonoids	Anthocyanins	3558679	4854460	5191606	5673792	5805888	6077020	1	1	1	4819188	4874581	4805194	1	1	1	1	1	1	1	1	1	1	1	1	1	1	1	1	1	1	1	1	1	1	1	1	(757.214, 136084.48)(758.2166, 33059.016)(759.21844, 3470.9458)
Butein	Flavonoids	Chalcones	277058	460141	1	756391	1	1	1	1	1	1	1	656882	1	1	1	235495	231149	237398	1	1	1	148514	145383	140252	235844	864425	247703	3196771	2856865	2634442	1942255	479764	454175	311669	495223	527419	(275.347, 36613.918)(277.22858, 3105.077)(295.0576, 44271.16)(296.06042, 2896.7048)(297.0571, 419.06)
Phloretin	Flavonoids	Dihydrochalcones	1	1	1	93601	94523	90208	1	1	1	1	1	146867	1	1	1	411843	448928	617852	1	1	1	322297	384135	456147	3272924	3158843	3428440	1729439	2137454	1730856	2389656	2466721	2305685	1078161	2156139	1396894	(274.90634, 49602.34)(276.09256, 4296.165)(257.07898, 8634.556)(277.1009, 1062.1566)(259.09, 1935.1576)
Phloridzin	Flavonoids	Dihydrochalcones	3145537	3997239	4388764	3637956	3319136	3336097	9490843	9955280	10224079	1122801	1163890	1152858	2671762	2595085	2654148	737011	783500	807600	1532056	1611357	1588258	1	1	1	878731	957447	925607	2226437	2302323	2339211	1920015	1885273	1953018	1	809909	867700	(419.12784, 515.88666)(421.14395, 2373.6008)(441.11285, 101369.125)(442.11572, 10089.244)(443.11304, 1768.8125)
3-Hydroxyphloretin 2'-O-glucoside	Flavonoids	Dihydrochalcones	1	269862	273028	500230	1	1	1	1	1	1	1	1	1	1	1	1	1	1	1	1	1	1	1	1	1	1	1	1	1	1	1	1	1	1	1	1	(438.1272, 631.38007)(463.11987, 50543.78)
3-Hydroxyphloretin 2'-O-xylosyl-glucoside	Flavonoids	Dihydrochalcones	1	1	1	1	1	1	1	1	1	1	1	1	1	1	1	1	1	1	1	1	1	507003	515740	473066	1	1	1	1	1	1	1	1	1	1	1	1	(607.15906, 23707.172)(608.1619, 2170.65)
Dihydroquercetin	Flavonoids	Dihydroflavonols	1	1	1	868049	998712	1	1	1	1	1	1	1	1	1	1	1	1	1	1899231	1866551	1943778	1	1	1	1	1	1	1	1	1	1	1	1	1	1	1	(287.0534, 52574.164)(288.0561, 2496.276)
Dihydroquercetin 3-O-rhamnoside	Flavonoids	Dihydroflavonols	1732368	2167260	2343737	2863086	2774997	2751402	1	1	1	1846077	1833149	2299846	1	1	1	1	1	1	1	1	1	1	1	1	1	1	1	1	1	1	1	1	1	1	1	1	(433.10992, 131094.52)(434.1126, 16634.648)
Dihydromyricetin 3-O-rhamnoside	Flavonoids	Dihydroflavonols	811218	1271814	1352401	2122441	2276949	1947204	1	1	1	1193917	1309157	1020179	1	1	1	1	1	1	1	1	1	1	1	1	1	1	1	1	1	1	1	1	1	1	1	1	(449.1047, 79597.68)(450.10757, 9323.0205)
Eriodictyol	Flavonoids	Flavanones	16058244	20354820	20865476	2451767	39110936	1349723	1	1	1	23052312	23649820	23239744	1	1	1	1	1	1	4682897	4791837	4785905	1	1	1	1	1	1	1	1	1	1	1	1	1	1	1	(271.0588, 350142.88)(272.0616, 35062.45)(273.06342, 1622.6315)
Naringenin	Flavonoids	Flavanones	277058	460141	1	756391	1	1	1	1	1	1	1	656882	1	1	1	235495	231149	237398	1	1	1	148514	145383	140252	672028	864425	836558	3196771	2856865	2634442	1942255	479764	454175	311669	495223	527419	(275.34692, 13824.719)(277.08487, 2035.6768)(295.05676, 47407.684)(296.05887, 4111.117)(297.0571, 419.06)
Sakuranetin	Flavonoids	Flavanones	1	1	1	1	1	1	1	1	1	7141983	7299228	7203905	1	1	1	1	1	1	1	1	1	1	1	1	1	1	1	1	1	1	1	1	1	1	1	1	(287.0893, 48605.69)(288.0923, 1988.61)(269.0793, 183323.2)(270.08206, 15547.45)(309.07382, 32110.658)(310.0754, 390.24)
Hesperetin	Flavonoids	Flavanones	1	1	1	1	1	1	1	1	1	1	1	1	1	1	1	1	1	1	1	1	1	1	1	1	1	1	1	1109012	1139468	1123312	1026182	1031532	948450	1	1	1	(303.08136, 1599.008)(325.06628, 32144.975)(326.06955, 989.86664)
8-Prenylnaringenin	Flavonoids	Flavanones	1	1	1	13342028	13038424	323590	15325788	15274407	1	5055682	5165986	5138440	1938237	1557013	2352004	1021251	10722935	1988091	25126562	25494852	24506740	5679067	5689504	5717879	2140494	2079959	2177925	45160264	114137712	114261464	42317476	3022504	43552560	43133180	37700592	35645280	(341.13663, 965951.56)(342.13965, 195512.48)(343.14227, 20006.99)(344.14584, 7157.675)(325.128, 3677.2402)(326.13208, 632.185)(341.8905, 25637.686)(342.99905, 7771.001)
6-Geranylnaringenin	Flavonoids	Flavanones	1	1	1	1	1	1	1	1	1	1	1	1	1	1	1	1	1	1	1	1	1	1	1	1	1	1	1	185521	84961	84369	1	1	1	90570	126055	128596	(390.18762, 8399.983)(418.18192, 4029.4802)
Eriodictyol 7-O-glucoside	Flavonoids	Flavanones	1732368	2167260	2343737	2863086	2774997	2751402	1	1	1	1846077	1833149	2299846	1	1	1	1	1	1	1	1	1	1	1	1	1	1	1	1	1	1	1	1	1	1	1	1	(433.10992, 131094.52)(434.1126, 16634.648)
Naringenin 7-O-glucoside	Flavonoids	Flavanones	1	269862	273028	500230	1	1	1	1	1	1	1	1	1	1	1	1	1	1	1	1	1	1	1	1	1	1	1	1	1	1	1	1	1	1	1	1	(438.1272, 631.38007)(463.11987, 50543.78)
Naringin 4'-O-glucoside	Flavonoids	Flavanones	1	269862	273028	500230	1	1	1	1	1	1	1	1	1	1	1	1	1	1	1	1	1	1	1	1	1	1	1	1	1	1	1	1	1	1	1	1	(438.1272, 631.38007)(463.11987, 50543.78)
Eriocitrin	Flavonoids	Flavanones	3834974	4649853	4096932	4366116	4536269	5300468	571806	564699	563839	5606545	5369228	5586499	1	1	1	1	1	1	1	1	1	1	1	1	1	1	1	1	1	1	1	1	1	1	1	1	(596.1654, 139534.27)(597.16693, 18726.99)(625.1723, 23782.709)
Neoeriocitrin	Flavonoids	Flavanones	3834974	4649853	4096932	4366116	4536269	5300468	571806	564699	563839	5606545	5369228	5586499	1	1	1	1	1	1	1	1	1	1	1	1	1	1	1	1	1	1	1	1	1	1	1	1	(596.1654, 139534.27)(597.16693, 18726.99)(625.1723, 23782.709)
7,3',4'-Trihydroxyflavone	Flavonoids	Flavones	16058244	20354820	20865476	2441884	39110936	1349723	1	1	1	23052312	23649820	23239744	1	1	1	1	1	1	4682897	4791837	4785905	1	1	1	1	1	1	1	1	1	1	1	1	1	1	1	(271.0588, 350142.88)(272.0616, 35062.45)(273.06342, 1622.6315)
Baicalein	Flavonoids	Flavones	16058244	20354820	20865476	2441884	39110936	1349723	1	1	1	23052312	23649820	23239744	1	1	1	1	1	1	4682897	4791837	4785905	1	1	1	1	1	1	1	1	1	1	1	1	1	1	1	(271.0588, 350142.88)(272.0616, 35062.45)(273.06342, 1622.6315)
Apigenin	Flavonoids	Flavones	16058244	20354820	20865476	1	1	1	1	1	1	23052312	23649820	23239744	1	1	1	1	1	1	4682897	4791837	4785905	1	1	1	1	1	1	1	1	1	1	1	1	1	1	1	(271.0589, 362319.75)(272.06165, 35332.918)(273.06342, 1072.148)
Scutellarein	Flavonoids	Flavones	1	1	1	868049	998712	1	1	1	1	1	1	1	1	1	1	1	1	1	1899231	1866551	1943778	1	1	1	1	1	1	1	1	1	1	1	1	1	1	1	(287.0534, 52574.164)(288.0561, 2496.276)
Luteolin	Flavonoids	Flavones	1	1	1	868049	998712	1	1	1	1	1	1	1	1	1	1	1	1	1	1899231	1866551	1943778	1	1	1	1	1	1	1	1	1	1	1	1	1	1	1	(287.0534, 52574.164)(288.0561, 2496.276)
Hispidulin	Flavonoids	Flavones	2471029	3305094	3355281	888558	1506318	1492984	1	1	1	1	1	1	2497991	899571	2448006	1398603	1026209	950010	18800216	18975568	18897392	1023749	1011892	969845	1	1	1	1	1	1	1	1	1	1	1	1	(301.06897, 122222.805)(302.07172, 12253.751)(303.07407, 2450.4236)
Nepetin	Flavonoids	Flavones	1	1	1	1	1	1	1	1	1	1	1	1	1	1	1	677168	1	1	6099943	6114820	6225731	1	1	1	1	1	1	1	1	1	1	1	1	1	1	1	(317.0639, 133531.0)(318.06647, 10579.1)
Cirsimaritin	Flavonoids	Flavones	3018196	4127493	3997162	4382033	4531855	4577614	1	1	1	2697653	2757927	2753370	2078428	2027849	1931692	2687975	2770635	2775684	1	1	1	1967076	1949697	1883760	1	1	1	1	1	1	1	1	1	1	1	157218	(318.09244, 7957.4956)(296.0642, 93128.74)(297.0669, 2519.7488)(298.063, 2914.7156)(317.09293, 4655.52)(318.0929, 4145.13)(340.07675, 916.5284)(323.0711, 333.76)
Jaceosidin	Flavonoids	Flavones	1	1	1	1	1	1	1	1	1	1	1	1	1986479	1956287	1936573	1136166	1169118	1159248	20735884	20880444	20731982	1194613	1188450	1141220	1	1	1	1	1	1	1	1	1	1	1	1	(331.0793, 163246.86)(332.08218, 19036.354)(333.0843, 3685.96)
Gardenin B	Flavonoids	Flavones	4644202	5749481	5574731	6516579	29450948	28790820	3025328	3014217	2972843	1	1	1	1	1	1	1	1	1	1	1	1	1	1	1	1	1	1	1	1	1	1	1	1	1	1	1	(344.11096, 4934.6533)(366.09293, 26149.365)(367.0951, 1442.5834)(368.0938, 479.445)
Tetramethylscutellarein	Flavonoids	Flavones	7010500	822435	968072	2292492	2312635	2290098	1	1	1	1924738	24413346	24184332	15857701	15730053	15545718	4773587	614373	619104	1241312	1228281	1213560	40440272	39873664	40476592	6952154	7041890	7005266	1464777	1305339	1219962	656612	659542	653150	1889384	2425011	2600326	(344.11096, 8420.95)(347.1209, 97.83)(325.02167, 61475.766)(326.10788, 6061.74)(325.1118, 594.25995)(365.10324, 507793.2)(366.10565, 60511.3)(367.10858, 11979.267)
Cirsilineol	Flavonoids	Flavones	1	1	1	1	1	1	1	1	1	1	1	1	1	1	1	312641	332795	311274	1	1	1	1	1	1	1	1	1	1	1	1	1	1	1	1	1	1	(345.094, 13169.793)(327.08432, 2841.7634)
Pebrellin	Flavonoids	Flavones	1	1	1	1	1	1	1	1	1	1	1	1	1	1	1	312641	332795	311274	1	1	1	1	1	1	1	1	1	1	1	1	1	1	1	1	1	1	(345.094, 13169.793)(327.08432, 2841.7634)
Eupatorin	Flavonoids	Flavones	1	1	1	1	1	1	1	1	1	1	1	1	1	1	1	312641	332795	311274	1	1	1	1	1	1	1	1	1	1	1	1	1	1	1	1	1	1	(345.094, 13169.793)(327.08432, 2841.7634)
Nobiletin	Flavonoids	Flavones	1	1	1	203010	202177	197731	1521431	1486034	1340630	1	1	1	1	1	1	1	1	1	1	1	1	1	1	1	1	1	1	1	1	1	1	1	1	1	1	1	(385.12302, 11456.653)(408.1483, 2213.2832)
Apigenin 6-C-glucoside	Flavonoids	Flavones	1732368	2167260	2343737	2863086	2774997	2751402	846960	846560	792270	1846077	1833149	2299846	1	1	1	1	1	1	1	1	1	1	1	1	1	1	1	1	1	1	1	1	1	1	1	1	(433.10992, 131094.52)(434.1126, 16634.648)(415.09827, 31266.951)(416.10098, 1160.6766)
6-Hydroxyluteolin 7-O-rhamnoside	Flavonoids	Flavones	811218	1247285	1300514	2055736	2204753	1900200	1	1	1	1174858	1277287	997555	1	1	1	1	1	1	1	1	1	1	1	1	1	1	1	1	1	1	1	1	1	1	1	1	(449.1047, 80454.414)(450.10757, 9436.523)
Luteolin 7-O-glucoside	Flavonoids	Flavones	811218	1247285	1300514	2055736	2204753	1900200	1	1	1	1174858	1277287	997555	1	1	1	1	1	1	1	1	1	1	1	1	1	1	1	1	1	1	1	1	1	1	1	1	(449.1047, 80454.414)(450.10757, 9436.523)
Luteolin 6-C-glucoside	Flavonoids	Flavones	811218	1247285	1300514	2055736	2204753	1900200	1	1	1	1174858	1277287	997555	1	1	1	1	1	1	1	1	1	1	1	1	1	1	1	1	1	1	1	1	1	1	1	1	(449.1047, 80454.414)(450.10757, 9436.523)
Chrysoeriol 7-O-glucoside	Flavonoids	Flavones	644987	883331	888409	1246696	1253752	1282777	1	1	1	848487	841972	853760	539106	458995	435259	653446	726565	674656	1	1	1	672222	667999	659479	1	1	1	1	1	1	1	1	1	1	1	1	(463.12, 45562.008)(464.12283, 4140.312)
Chrysoeriol 7-O-apiosyl-glucoside	Flavonoids	Flavones	17531954	20805496	18598140	19405508	20145280	23596780	3286836	3306434	3286602	24196696	23241912	24169384	1474414	1481002	1191120	1771195	1782945	1747430	1736292	1841085	1821236	1486448	1487444	1422731	1	1	1	1	1	1	1	1	1	1	1	1	(595.1623, 293435.62)(596.16516, 73083.09)(597.16693, 17641.438)
Apigenin 6,8-di-C-glucoside	Flavonoids	Flavones	17531954	20805496	18598140	19405508	20145280	23596780	3286836	3306434	3286602	24196696	23241912	24169384	1474414	1481002	1191120	1771195	1782945	1747430	1736292	1841085	1821236	1486448	1487444	1422731	1	1	1	1	1	1	1	1	1	1	1	1	(595.1623, 293435.62)(596.16516, 73083.09)(597.16693, 17641.438)
Luteolin 7-O-rutinoside	Flavonoids	Flavones	17531954	20805496	18598140	19405508	20145280	23596780	3286836	3306434	3286602	24196696	23241912	24169384	1474414	1481002	1191120	1771195	1782945	1747430	1736292	1841085	1821236	1486448	1487444	1422731	1	1	1	1	1	1	1	1	1	1	1	1	(595.1623, 293435.62)(596.16516, 73083.09)(597.16693, 17641.438)
Apigenin 7-O-diglucuronide	Flavonoids	Flavones	1	1	1	1	1	1	1	1	1	1	1	1	1	1	1	827464	848522	873836	1	1	1	1	1	1	1	1	1	1	1	1	1	1	1	1	1	1	(623.1328, 36937.67)(624.1355, 4286.5864)
Formononetin	Flavonoids	Isoflavonoids	1	1	1	1	1	1	1	1	1	4929689	5079697	5000591	1	1	1	1	1	1	1	1	1	1	1	1	1	1	1	1	1	1	1	1	1	1	1	1	(269.0793, 187900.45)(270.08206, 15957.804)
Genistein	Flavonoids	Isoflavonoids	16058244	20354820	20865476	2451767	39110936	1349723	1	1	1	23052312	23649820	23239744	1	1	1	1	1	1	4682897	4791837	4785905	1	1	1	1	1	1	1	1	1	1	1	1	1	1	1	(271.0588, 350142.88)(272.0616, 35062.45)(273.06342, 1622.6315)
Genistin	Flavonoids	Isoflavonoids	1732368	2167260	2343737	2863086	2774997	2751402	846960	846560	792270	1846077	1833149	2299846	1	1	1	1	1	1	1	1	1	1	1	1	1	1	1	1	1	1	1	1	1	1	1	1	(433.10992, 131094.52)(434.1126, 16634.648)(415.09827, 31266.951)(416.10098, 1160.6766)
6''-O-Acetylglycitin	Flavonoids	Isoflavonoids	1	274646	284690	297991	285432	271019	121182	120667	118304	1	1	1	1	1	1	1	1	1	1	1	1	1	1	1	1	1	1	1	1	1	1	1	1	1	1	1	(471.12234, 11595.741)(514.6349, 1268.6512)
6''-O-Acetyldaidzin	Flavonoids	Isoflavonoids	3146106	3995372	4272096	3637956	3319136	3336097	9446240	9907268	10179998	1025881	1044582	1056119	2671762	2595085	2654148	737011	783500	807600	1532056	1611357	1588258	1	426641	1	878731	957447	925607	2226437	2302323	2339211	1920015	1885273	1953018	571795	809909	867700	(483.12244, 2719.5352)(441.11307, 212913.61)(442.11594, 39898.355)
Galangin	Flavonoids	Flavonols	16058244	20354820	20865476	2441884	39110936	1349723	1	1	1	23052312	23649820	23239744	1	1	1	1	1	1	4682897	4791837	4785905	1	1	1	1	1	1	1	1	1	1	1	1	1	1	1	(271.0588, 350142.88)(272.0616, 35062.45)(273.06342, 1622.6315)
Kaempferol	Flavonoids	Flavonols	1	1	1	868049	998712	1	1	1	1	1	1	1	1	1	1	1	1	1	1899231	1866551	1943778	1	1	1	1	1	1	1	1	1	1	1	1	1	1	1	(287.0534, 52574.164)(288.0561, 2496.276)
Isorhamnetin	Flavonoids	Flavonols	1	1	1	1	1	1	1	1	1	1	1	1	1	1	1	677168	1	1	6099943	6114820	6225731	1	1	1	1	1	1	1	1	1	1	1	1	1	1	1	(317.0639, 133531.0)(318.06647, 10579.1)
Rhamnetin	Flavonoids	Flavonols	1	1	1	1	1	1	1	1	1	1	1	1	1	1	1	677168	1	1	6099943	6114820	6225731	1	1	1	1	1	1	1	1	1	1	1	1	1	1	1	(317.0639, 133531.0)(318.06647, 10579.1)
3,7-Dimethylquercetin	Flavonoids	Flavonols	1	1	1	1	1	1	1	1	1	1	1	1	1986479	1956287	1936573	1136166	1169118	1159248	20735884	20880444	20731982	1194613	1188450	1141220	1	1	1	1	1	1	1	1	1	1	1	1	(331.0793, 163246.86)(332.08218, 19036.354)(333.0843, 3685.96)
3-Methoxysinensetin	Flavonoids	Flavonols	1	1	1	203010	202177	197731	1521431	1486034	1340630	1	1	1	1	1	1	1	1	1	1	1	1	1	1	1	1	1	1	1	1	1	1	1	1	1	1	1	(385.12302, 11456.653)(408.1483, 2213.2832)
3-Methoxynobiletin	Flavonoids	Flavonols	2183532	2917104	2685413	1954396	1687234	1421328	6191187	6027374	5906134	1	1	1	1	1	1	1	1	1	1	1	1	1	1	1	1	1	1	1	1	1	1	1	1	1	1	1	(418.14633, 2962.7734)(455.12854, 155766.62)(456.1313, 18691.705)(457.1288, 2642.5715)
Quercetin 3-O-rhamnoside	Flavonoids	Flavonols	811218	1247285	1300514	2055736	2204753	1900200	1	1	1	1174858	1277287	997555	1	1	1	1	1	1	1	1	1	1	1	1	1	1	1	1	1	1	1	1	1	1	1	1	(449.1047, 80454.414)(450.10757, 9436.523)
Kaempferol 3-O-glucoside	Flavonoids	Flavonols	811218	1247285	1300514	2055736	2204753	1900200	1	1	1	1174858	1277287	997555	1	1	1	1	1	1	1	1	1	1	1	1	1	1	1	1	1	1	1	1	1	1	1	1	(449.1047, 80454.414)(450.10757, 9436.523)
Kaempferol 3-O-galactoside	Flavonoids	Flavonols	811218	1247285	1300514	2055736	2204753	1900200	1	1	1	1174858	1277287	997555	1	1	1	1	1	1	1	1	1	1	1	1	1	1	1	1	1	1	1	1	1	1	1	1	(449.1047, 80454.414)(450.10757, 9436.523)
Isorhamnetin 3-O-rutinoside	Flavonoids	Flavonols	644987	883331	888409	1246696	1253752	1282777	1	1	1	848487	841972	853760	539106	458995	435259	653446	726565	674656	1	1	1	672222	667999	659479	1	1	1	1	1	1	1	1	1	1	1	1	(463.12, 45562.008)(464.12283, 4140.312)
Isorhamnetin 4'-O-glucoside	Flavonoids	Flavonols	1	1	1	350833	353548	364244	1	1	1	229235	229440	237334	1	1	1	1	1	1	1	1	1	1	1	1	1	1	1	1	1	1	1	1	1	1	1	1	(464.11288, 12003.261)
Isorhamnetin 3-O-galactoside	Flavonoids	Flavonols	1	1	1	350833	353548	364244	1	1	1	229235	229440	237334	1	1	1	1	1	1	1	1	1	1	1	1	1	1	1	1	1	1	1	1	1	1	1	1	(464.11288, 12003.261)
Isorhamnetin 7-O-rhamnoside	Flavonoids	Flavonols	1	1	1	350833	353548	364244	1	1	1	229235	229440	237334	1	1	1	1	1	1	1	1	1	1	1	1	1	1	1	1	1	1	1	1	1	1	1	1	(464.11288, 12003.261)
Isorhamnetin 3-O-glucoside	Flavonoids	Flavonols	1	1	1	350833	353548	364244	1	1	1	229235	229440	237334	1	1	1	1	1	1	1	1	1	1	1	1	1	1	1	1	1	1	1	1	1	1	1	1	(464.11288, 12003.261)
Quercetin 3-O-galactoside	Flavonoids	Flavonols	257889	401878	428361	698025	772392	588553	1	1	1	399070	431682	364043	1	1	1	1	1	1	1	1	1	1	1	1	1	1	1	1	1	1	1	1	1	1	1	1	(465.09924, 30519.309)(466.10196, 2433.0337)(449.1045, 51581.5)
Myricetin 3-O-rhamnoside	Flavonoids	Flavonols	257889	401878	428361	698025	772392	588553	1	1	1	399070	431682	364043	1	1	1	1	1	1	1	1	1	1	1	1	1	1	1	1	1	1	1	1	1	1	1	1	(465.09924, 30519.309)(466.10196, 2433.0337)(449.1045, 51581.5)
Quercetin 3-O-glucoside	Flavonoids	Flavonols	257889	401878	428361	698025	772392	588553	1	1	1	399070	431682	364043	1	1	1	1	1	1	1	1	1	1	1	1	1	1	1	1	1	1	1	1	1	1	1	1	(465.09924, 30519.309)(466.10196, 2433.0337)(449.1045, 51581.5)
Quercetin 4'-O-glucoside	Flavonoids	Flavonols	257889	401878	428199	698025	772392	588553	1	1	1	399070	431682	364043	1	1	1	1	1	1	1	1	1	1	1	1	1	1	1	1	1	1	1	1	1	1	1	1	(465.09924, 30519.309)(466.10196, 2433.0337)(449.1045, 51581.5)
Kaempferol 3-O-rutinoside	Flavonoids	Flavonols	17531954	20805496	18598140	19405508	20145280	23596780	3286836	3306434	3286602	24196696	23241912	24169384	1474414	1481002	1191120	1771195	1782945	1747430	1736292	1841085	1821236	1486448	1487444	1422731	1	1	1	1	1	1	1	1	1	1	1	1	(595.1623, 293435.62)(596.16516, 73083.09)(597.16693, 17641.438)
Kaempferol 3-O-galactoside 7-O-rhamnoside	Flavonoids	Flavonols	17531954	20805496	18598140	19405508	20145280	23596780	3286836	3306434	3286602	24196696	23241912	24169384	1474414	1481002	1191120	1771195	1782945	1747430	1736292	1841085	1821236	1486448	1487444	1422731	1	1	1	1	1	1	1	1	1	1	1	1	(595.1623, 293435.62)(596.16516, 73083.09)(597.16693, 17641.438)
Quercetin 3-O-galactoside 7-O-rhamnoside	Flavonoids	Flavonols	9259325	11792577	13820005	14314285	14095255	13783500	1	1	1	11887395	12069799	12114745	1	1	1	1	1	290802	1	1	1	1	1	1	1	1	1	1	1	1	1	1	1	1	1	1	(611.1571, 327973.84)(612.1599, 78069.89)(613.1616, 10187.321)(595.16064, 754.805)
Kaempferol 3-O-sophoroside	Flavonoids	Flavonols	9259325	11792577	13820005	14314285	14095255	13783500	1	1	1	11887395	12069799	12114745	1	1	1	1	1	290802	1	1	1	1	1	1	1	1	1	1	1	1	1	1	1	1	1	1	(611.1571, 327973.84)(612.1599, 78069.89)(613.1616, 10187.321)(595.16064, 754.805)
Quercetin 3-O-rutinoside	Flavonoids	Flavonols	9259325	11792577	13820005	14314285	14095255	13783500	1	1	1	11887395	12069799	12114745	1	1	1	1	1	290802	1	1	1	1	1	1	1	1	1	1	1	1	1	1	1	1	1	1	(611.1571, 327973.84)(612.1599, 78069.89)(613.1616, 10187.321)(595.16064, 754.805)
Quercetin 3-O-rhamnosyl-galactoside	Flavonoids	Flavonols	9259325	11792577	13820005	14314285	14095255	13783500	1	1	1	11887395	12069799	12114745	1	1	1	1	1	290802	1	1	1	1	1	1	1	1	1	1	1	1	1	1	1	1	1	1	(611.1571, 327973.84)(612.1599, 78069.89)(613.1616, 10187.321)(595.16064, 754.805)
Kaempferol 3,7-O-diglucoside	Flavonoids	Flavonols	9259325	11792577	13820005	14314285	14095255	13783500	1	1	1	11887395	12069799	12114745	1	1	1	1	1	290802	1	1	1	1	1	1	1	1	1	1	1	1	1	1	1	1	1	1	(611.1571, 327973.84)(612.1599, 78069.89)(613.1616, 10187.321)(595.16064, 754.805)
Isorhamnetin 3-O-glucoside 7-O-rhamnoside	Flavonoids	Flavonols	10036980	11892768	10975453	11268149	11007087	13150274	1	1	1	13020821	12636434	13262614	2474328	1605049	2031896	3937809	4672124	3634528	1	1	1	4393235	4512906	3668523	1	1	1	1	1	1	1	1	1	1	1	1	(625.17255, 224597.9)(626.1752, 49266.83)(627.17694, 6360.7417)
Quercetin 3-O-sophoroside	Flavonoids	Flavonols	220601	305621	331922	402100	382962	534058	1	1	1	398699	425718	483174	1	1	1	1	1	1	1	1	1	1	1	1	1	1	1	1	1	1	1	1	1	1	1	1	(627.15076, 23918.861)(628.1535, 2436.3145)(611.1565, 90536.31)(612.1591, 15094.339)(613.1613, 502.0133)
Quercetin 7,4'-O-diglucoside	Flavonoids	Flavonols	220601	305621	331922	402100	382962	534058	1	1	1	398699	425718	483174	1	1	1	1	1	1	1	1	1	1	1	1	1	1	1	1	1	1	1	1	1	1	1	1	(627.15076, 23918.861)(628.1535, 2436.3145)(611.1565, 90536.31)(612.1591, 15094.339)(613.1613, 502.0133)
Quercetin 3,4'-O-diglucoside	Flavonoids	Flavonols	220601	305621	331922	402100	382962	534058	1	1	1	398699	425718	483174	1	1	1	1	1	1	1	1	1	1	1	1	1	1	1	1	1	1	1	1	1	1	1	1	(627.15076, 23918.861)(628.1535, 2436.3145)(611.1565, 90536.31)(612.1591, 15094.339)(613.1613, 502.0133)
Myricetin 3-O-rutinoside	Flavonoids	Flavonols	220601	305621	331922	402100	382962	534058	1	1	1	398699	425718	483174	1	1	1	1	1	1	1	1	1	1	1	1	1	1	1	1	1	1	1	1	1	1	1	1	(627.15076, 23918.861)(628.1535, 2436.3145)(611.1565, 90536.31)(612.1591, 15094.339)(613.1613, 502.0133)
Quercetin 3-O-(6''-acetyl-galactoside) 7-O-rhamnoside	Flavonoids	Flavonols	1	1	1	1	1	1	1	1	1	1	1	1	1	1	1	1	1	379274	1	1	1	1	1	1	1	1	1	1	1	1	1	1	1	1	1	1	(655.1864, 2584.95)(656.1844, 3629.38)
Kaempferol 3-O-glucosyl-rhamnosyl-galactoside	Flavonoids	Flavonols	3526771	4763583	5093276	5555667	5674649	5938891	1	1	1	4742102	4795596	4734056	1	1	1	1	1	1	1	1	1	1	1	1	1	1	1	1	1	1	1	1	1	1	1	1	(757.214, 134203.14)(758.2166, 32523.951)(759.21844, 3411.4023)
Quercetin 3-O-rhamnosyl-rhamnosyl-glucoside	Flavonoids	Flavonols	3526771	4763583	5093276	5555667	5674649	5938891	1	1	1	4742102	4795596	4734056	1	1	1	1	1	1	1	1	1	1	1	1	1	1	1	1	1	1	1	1	1	1	1	1	(757.214, 134203.14)(758.2166, 32523.951)(759.21844, 3411.4023)
Kaempferol 3-O-glucosyl-rhamnosyl-glucoside	Flavonoids	Flavonols	3526771	4763583	5093276	5555667	5674649	5938891	1	1	1	4742102	4795596	4734056	1	1	1	1	1	1	1	1	1	1	1	1	1	1	1	1	1	1	1	1	1	1	1	1	(757.214, 134203.14)(758.2166, 32523.951)(759.21844, 3411.4023)
Sesamol	Lignans	Lignans	1	135381	1	1	1	1	1	1	1	1	97771	1	1	1	1	1	1	1	1	1	1	1	1	1	1	1	1	1	1	1	1	1	1	185028	140523	90032	(140.0352, 2510.2227)(141.03795, 486.18)(139.0372, 8292.3)(124.0378, 468.34)(147.02176, 3101.7224)
Pinoresinol	Lignans	Lignans	6046234	8090840	7553963	26626804	4164071	4079072	21344448	20703480	20299642	20935604	2923663	2908125	4136690	1028836	2058399	3338579	3633701	3315214	6375696	3245147	2677376	3198799	3375260	1	24607238	24886924	24524102	49214076	47157896	46733072	22940248	22450336	22414514	40981032	59141956	54689508	(341.58908, 55149.31)(342.63705, 9790.073)(343.64417, 5285.7)(342.59048, 482577.62)(343.6448, 96098.82)(343.7448, 15433.752)(344.1539, 749.55)(383.97443, 526527.75)(385.14542, 167495.92)(386.14856, 28163.027)
Matairesinol	Lignans	Lignans	6046234	8090840	7553963	26626804	4164071	4079072	21344448	20703480	20299642	20935604	2923663	2908125	4136690	1028836	2058399	3338579	3633701	3315214	6375696	3245147	2677376	3198799	3375260	1	24607238	24886924	24524102	49214076	47157896	46733072	22940248	22450336	22414514	40981032	59141956	54689508	(341.58908, 55149.31)(342.63705, 9790.073)(343.64417, 5285.7)(342.59048, 482577.62)(343.6448, 96098.82)(343.7448, 15433.752)(344.1539, 749.55)(383.97443, 526527.75)(385.14542, 167495.92)(386.14856, 28163.027)
Anhydro-secoisolariciresinol	Lignans	Lignans	12237807	15782652	15680610	10733555	11272801	412106	160231	144801	155951	607127	640717	641461	26566790	26461248	26556192	1	1	1	963241	1002979	921493	25497184	25603888	25025888	190240	1	202963	523622	473684	313511	308291	428470	252761	258460	840059	913432	(344.1669, 766.29)(327.3547, 164317.19)(328.9329, 73402.28)(330.15823, 8611.166)(328.61896, 1801.1798)(368.93402, 205701.53)(368.6147, 63553.242)(369.15488, 6028.4546)(349.13742, 109460.42)(350.14017, 12473.569)(351.14648, 668.12)
Episesaminol	Lignans	Lignans	1297439	1635750	1946711	1184884	1208900	1286272	1	1	1	1	1	1	453709	501962	446687	1	1	1	1	1	1	1	1	1	1	1	1	1	1	1	1	1	1	1	1	1	(353.09702, 23826.867)
Sesamolin	Lignans	Lignans	1297439	1635750	1946711	1184884	1208900	1286272	1	1	1	1	1	1	453709	501962	446687	1	1	1	1	1	1	1	1	1	1	1	1	1	1	1	1	1	1	1	1	1	(353.09702, 23826.867)
Sesaminol	Lignans	Lignans	1297439	1635750	1946711	1184884	1208900	1286272	1	1	1	1	1	1	453709	501962	446687	1	1	1	1	1	1	1	1	1	1	1	1	1	1	1	1	1	1	1	1	1	(353.09702, 23826.867)
Episesamin	Lignans	Lignans	332742	528505	506772	1016333	1047891	1053212	1	1	1	1026502	1010457	1008072	773382	749470	733613	1116624	1134481	1146521	1	1	1	988969	973506	964044	1	1	1	1	1	1	1	1	1	156089	262594	286204	(354.10608, 54743.145)(355.10654, 8512.76)(337.1069, 3984.0635)(362.0941, 5826.4175)
Sesamin	Lignans	Lignans	332742	528505	506772	1016333	1047891	1053212	1	1	1	1026502	1010457	1008072	773382	749470	733613	1116624	1134481	1146521	1	1	1	988969	973506	964044	1	1	1	1	1	1	1	1	1	156089	262594	286204	(354.10608, 54743.145)(355.10654, 8512.76)(337.1069, 3984.0635)(362.0941, 5826.4175)
Todolactol A	Lignans	Lignans	248753	1063186	353681	182246	186846	374627	2367960	2368450	2416564	1	1	1	2233735	837707	2093157	282154	264168	255303	364248	349494	355361	464752	449969	448079	1776245	1904308	1927466	2852904	2743771	2630229	1397512	1374000	1366989	2591345	3310946	3343622	(359.14062, 6697.052)(402.15152, 24857.281)(403.1543, 1649.065)(384.1422, 370622.16)(385.14536, 75965.01)(386.1495, 11889.663)
Cyclolariciresinol	Lignans	Lignans	570623	796226	760587	4792289	4979288	1367947	1	1	1	1077896	398098	1163064	6563067	2837210	2671976	1724256	4830272	1	5041508	4422330	4789993	731560	626672	789691	397601	1	1	33882008	27903388	793336	154076	160116	1	1	1	44037200	(365.1682, 121.74)(344.15125, 97098.59)(344.76614, 23015.148)(346.1524, 2324.0974)(345.15842, 9694.099)(344.1529, 2161.6401)(386.15793, 60382.79)(387.1605, 13535.481)(388.16406, 3791.205)(367.81314, 5409.4565)
Lariciresinol	Lignans	Lignans	570623	796226	760587	4792289	4979288	1367947	1	1	1	1077896	398098	1163064	6563067	2837210	2671976	1724256	4830272	1	5041508	4422330	4789993	731560	626672	789691	397601	1	1	33882008	27903388	793336	154076	160116	1	1	1	44037200	(365.1682, 121.74)(344.15125, 97098.59)(344.76614, 23015.148)(346.1524, 2324.0974)(345.15842, 9694.099)(344.1529, 2161.6401)(386.15793, 60382.79)(387.1605, 13535.481)(388.16406, 3791.205)(367.81314, 5409.4565)
Secoisolariciresinol	Lignans	Lignans	10171934	13138185	13284980	8820041	9512413	9312724	2903070	2908821	2812300	1	1	1	845730	379588	21740728	24986428	399293	403293	1175609	867361	797857	21404338	20285092	21315960	1	1	1	1	383754	1	255208	299786	1	1	1	1	(367.18555, 2020.0433)(344.1669, 1643.68)(388.0189, 21459.447)(389.1755, 4032.2837)(367.71313, 322929.03)(368.15097, 70525.34)(369.15482, 5557.821)
Arctigenin	Lignans	Lignans	634041	913444	954006	710512	711624	683908	1680074	1670954	1562811	17316668	2037479	2061253	49322132	16997598	43872360	13772552	14368497	14490760	118294720	117627136	14236444	14241831	14617859	14878557	6340392	6155329	6519597	18003980	11075342	61805604	61564524	9201722	5978807	42144776	15506543	18697884	(376.17316, 1482.625)(355.6951, 39589.36)(356.48654, 15371.485)(357.9099, 53214.95)(376.1725, 259.94)(357.4606, 742797.25)(358.46365, 140621.92)(359.22034, 14325.653)(398.15634, 3028.3418)(399.15955, 952.69995)(379.1469, 525.77)
Nortrachelogenin	Lignans	Lignans	847457	106727	109638	1702297	1797219	1800192	358705	502927	13280095	1	1	1	4440513	4574186	4519902	1	1	1	2538658	2544502	2594056	159022	149231	140759	10216910	10594364	10601211	15143100	14585612	14073054	8294441	8182658	8162189	14607463	17753466	17906932	(377.14362, 465012.9)(378.1463, 68880.984)(379.14832, 4016.0923)(357.264, 104193.84)(358.86783, 13840.674)(359.13712, 797.61005)(357.13153, 512960.2)(358.1347, 86151.18)(359.13922, 7263.8184)(379.8074, 3278.9922)
Isohydroxymatairesinol	Lignans	Lignans	847457	106727	109638	1702297	1797219	1800192	358705	425776	416702	1	1	1	4440513	4574186	4519902	1	1	1	2538658	2544502	2594056	159022	149231	140759	10216910	10594364	10601211	15143100	14585612	14073054	8294441	8182658	8162189	14607463	17753466	17906932	(377.14362, 523183.75)(378.1463, 78846.89)(379.14835, 4774.178)(357.38055, 98935.836)(358.86783, 13972.002)(359.13712, 797.61005)(357.13147, 508577.1)(358.13467, 85131.164)(359.13943, 7331.4355)(379.86533, 2710.3083)
7-Hydroxymatairesinol	Lignans	Lignans	847457	106727	109638	1702297	1797219	1800192	358705	425776	416702	1	1	1	4440513	4574186	4519902	1	1	1	2538658	2544502	2594056	159022	149231	140759	10216910	10594364	10601211	15143100	14585612	14073054	8294441	8182658	8162189	14607463	17753466	17906932	(377.14362, 523183.75)(378.1463, 78846.89)(379.14835, 4774.178)(357.38055, 98935.836)(358.86783, 13972.002)(359.13712, 797.61005)(357.13147, 508577.1)(358.13467, 85131.164)(359.13943, 7331.4355)(379.86533, 2710.3083)
Conidendrin	Lignans	Lignans	847457	1396872	1369029	1702297	1797219	1800192	13264467	13439144	13280095	1	1	1	4440513	4574186	4519902	1	1	2253729	2538658	2544502	2594056	159022	149231	140759	10216910	10594364	10601211	15143100	14585612	14073054	8294441	8182658	8162189	14607463	17753466	17906932	(379.71466, 4186.488)(342.13354, 702.68744)(357.13156, 522271.5)(358.1347, 88158.13)(359.13882, 7184.0674)
Trachelogenin	Lignans	Lignans	1	1	1	1	1	1	1	1	1	1	1	1	1	1	1	1	1	1	783998	1	1	1	1	1	1	1	1	1	153686	1	1	1	1	1	162802	121974	(389.1564, 675.76666)(372.1443, 250.88)(374.1585, 486.96)(396.14062, 2600.4265)
Medioresinol	Lignans	Lignans	1	1	1	1	1	1	123435	1	1	1	1	1	1	1	1	1	1	1	783998	1	1	1	1	1	1	1	1	1	153686	1	1	1	1	1	162802	121974	(389.1564, 675.76666)(372.1443, 250.88)(374.1585, 486.96)(414.1516, 16446.95)(415.1546, 340.48)(396.14062, 2600.4265)
7-Hydroxysecoisolariciresinol	Lignans	Lignans	1	1	1	1	1	1	1	1	1	1	1	1	2850894	2013771	2713162	1	1	1	1	1	1	1	1	1	4720578	4779964	4581145	8239387	8923522	8285190	5017490	4940567	5074302	10279515	12151901	12185251	(400.2095, 755522.25)(401.21234, 164845.06)(402.21216, 20601.156)
Syringaresinol	Lignans	Lignans	1	1	1	1	1	1	1500516	1469459	1459941	1	1	1	1	1	1	747931	340900	360395	1	1	1	121789	269037	307606	1	1	1	1	1	1	1	1	1	137696	194026	177975	(403.16373, 17815.42)(404.03867, 22997.855)(403.15536, 6871.703)(404.1678, 12239.29)(444.16214, 25208.273)(445.1649, 3101.0469)(423.81638, 15415.57)(424.1505, 2851.58)
1-Acetoxypinoresinol	Lignans	Lignans	1	1	1	1	1	1	1	1	1	1	1	1	549730	539364	522544	1	1	1	239122	614841	341255	1327411	1293873	1270874	262323	300344	481397	1	1	368816	362223	1	360119	1292018	1982207	2040046	(439.13934, 70562.29)(440.14203, 4768.589)(402.15192, 2118.4011)
4-Ethylphenol	Other polyphenols	Alkylphenols	1	1	1	1	1	1	1	1	1	1	1	1	595366	1	1	1	1	1	1340336	1250687	1432561	1	1	1	1	1	1	1	1	1	1	1	1	1	1	1	(105.0689, 55159.438)(106.072, 1175.6334)(130.0631, 269.91)
3-Methylcatechol	Other polyphenols	Alkylphenols	1	1	1	1	1	1	1	1	1	1	1	1	1	1	1	1	1	1	361145	332811	376711	1	1	1	1253459	1	1	1	1	1	1	1	1	1718962	1	1	(125.05824, 8155.84)(107.04763, 15478.787)(152.056, 27223.516)
Guaiacol	Other polyphenols	Methoxyphenols	1	1	1	1	1	1	1	1	1	1	1	1	1	1	1	1	1	1	361145	332811	376711	1	1	1	1253459	1	1	1	1	1	1	1	1	1718962	1	1	(125.05824, 8155.84)(107.04763, 15478.787)(152.056, 27223.516)
4-Methylcatechol	Other polyphenols	Alkylphenols	1	1	1	1	1	1	1	1	1	1	1	1	1	1	1	1	1	1	361145	332811	376711	1	1	1	1253459	1	1	1	1	1	1	1	1	1718962	1	1	(125.05824, 8155.84)(107.04763, 15478.787)(152.056, 27223.516)
Coumarin	Other polyphenols	Hydroxycoumarins	140882	296986	324779	228665	221277	196602	199631	184336	193154	104839	112407	111755	320734	342920	322221	262233	267621	266986	261738	249600	262210	1	1	1	1	1	1	79959	86729	80168	1	1	1	1	1	1	(128.02412, 17231.533)(129.02037, 13915.325)(130.0265, 410.935)
Pyrogallol	Other polyphenols	Other polyphenols	1	1	1	1	1	1	1	1	1	1	1	1	1	1	1	1	1	1	9757641	10157971	9916566	1	1	1	1	1970591	1	3182915	3275832	3430790	5823305	5872006	5921720	4829249	6917642	111351	(131.0474, 4857.7)(149.02208, 198402.11)(150.02534, 7453.104)
Hydroxytyrosol	Other polyphenols	Tyrosols	1	1	1	1	1	1	1	1	1	1	1	1	1693071	1395190	1654838	1743871	1647209	1621218	1	1	1	1	1460852	1	1	1	1	1	1	1	1	1	1	1658846	2971486	2987509	(137.0585, 79509.3)(138.0612, 2105.245)(177.05338, 44085.35)(178.0564, 1331.1571)
p-Anisaldehyde	Other polyphenols	Hydroxybenzaldehydes	1	1	1	1	1	1	1	1	1	1	1	1	1	1	1	1	1	1	1	1	1	1	1	1	1	1	1	1	1	1	1	1	1	1	2923903	2901644	(137.0585, 94405.05)(138.0612, 2212.985)
Protocatechuic aldehyde	Other polyphenols	Hydroxybenzaldehydes	1	135381	1	1	1	1	1	1	1	1	97771	1	1	1	1	1	1	1	1	1	1	1	1	1	1	1	1	1	1	1	1	1	1	185028	140523	90032	(140.0352, 2510.2227)(141.03795, 486.18)(139.0372, 8292.3)(124.0378, 468.34)(147.02176, 3101.7224)
4-Vinylguaiacol	Other polyphenols	Alkylmethoxyphenols	1	1	1	1	1	1	1	1	1	1	1	1	2623255	2945270	2754220	2429161	2210201	2457461	4913042	4892204	5011377	1	1	1	1	1	1	1	1	1	1	1	1	425495	783137	803308	(151.07411, 86182.51)(152.07394, 6516.4165)(133.06354, 6897.4136)
3-Methoxyacetophenone	Other polyphenols	Hydroxybenzoketones	1	1	1	1	1	1	1	1	1	1	1	1	2623255	2945270	2754220	2429161	2210201	2457461	4913042	4892204	5011377	1	1	1	1	1	1	1	1	1	1	1	1	425495	783137	803308	(151.07411, 86182.51)(152.07394, 6516.4165)(133.06354, 6897.4136)
Vanillin	Other polyphenols	Hydroxybenzaldehydes	1	1	1	1	1	1	1	1	1	1	1	1	1	1	1	1	1	1	1	1	1	1	1	1	1	1	1	582650	501566	460600	1	1	1	520259	977700	775475	(153.05286, 11443.929)(135.0424, 11399.407)
Gallic aldehyde	Other polyphenols	Hydroxybenzaldehydes	1	1	1	1	1	1	1	1	1	1	1	1	1	1	1	1	1	1	1	1	1	1	1	1	885677	891891	881993	386579	347123	352237	294663	304293	256450	549668	1130016	1195562	(155.0324, 8246.569)(156.0403, 1145.39)(137.0217, 4469.7134)
Mellein	Other polyphenols	Hydroxycoumarins	1	1	1	1	1	1	1	1	1	1	1	1	1	1	1	1	1	1	1	1	1	1	1	1	1	1	1	1	1	1	1	1	1	1	1	224840	(161.0583, 6989.01)(162.0533, 1039.47)
Ferulaldehyde	Other polyphenols	Hydroxycinnamaldehydes	1	1	1	1	1	1	1	1	1	1	1	1	1	1	1	1	1	1	1	1	1	1	1	1	1	1	1	1	1	1	1	1	1	1	1	224840	(161.0583, 6989.01)(162.0533, 1039.47)
Umbelliferone	Other polyphenols	Hydroxycoumarins	1	1	1	1	1	1	1	1	1	1	1	1	1	1	1	1	792529	773035	1	1	1	1	1	1	2492279	2780799	2747966	2498702	2142983	2440740	2205764	2165088	2254460	1	1	2133129	(163.0378, 81903.32)(164.04079, 1804.5284)
4-Hydroxycoumarin	Other polyphenols	Hydroxycoumarins	1	1	1	1	1	1	1	1	1	1	1	1	1	1	1	1	792529	773035	1	1	1	1	1	1	2492279	2780799	2747966	2498702	2142983	2440740	2205764	2165088	2254460	1	1	2133129	(163.0378, 81903.32)(164.04079, 1804.5284)
p-HPEA-AC	Other polyphenols	Tyrosols	1	1	1	1	1	1	1	1	1	1	1	1	1	1	1	1	1	1	1	1	1	1	1	1	1	1	1	1	1	1	1	1	1	1	402706	477520	(163.07364, 1696.21)(203.06784, 16766.191)
2-Methoxy-5-prop-1-enylphenol	Other polyphenols	Hydroxyphenylpropenes	1	1	1	1	1	1	207566	221680	194378	1	1	1	1	1	1	1	1	1	1	1	1	1	1	1	1	1	1	1	1	1	1	1	1	1	1	1	(169.0958, 2137.44)(168.10063, 5551.017)(150.0896, 4161.9)
Eugenol	Other polyphenols	Hydroxyphenylpropenes	1	1	1	1	1	1	207566	221680	194378	1	1	1	1	1	1	1	1	1	1	1	1	1	1	1	1	1	1	1	1	1	1	1	1	1	1	1	(169.0958, 2137.44)(168.10063, 5551.017)(150.0896, 4161.9)
Syringaldehyde	Other polyphenols	Hydroxybenzaldehydes	1	1	1	1	1	1	1	1	1	1	1	1	1	1	1	1	1	1	1	1	1	1	1	1	3853891	3968043	3839210	3278337	4214163	3785276	4150907	4134143	4563721	1617309	2372762	2271107	(183.06319, 5170.0493)(165.05334, 149256.08)(166.05652, 4842.61)(205.04521, 1368.69)
3,4-DHPEA-AC	Other polyphenols	Tyrosols	1	1	1	1	1	1	1	1	1	1	1	1	1	1	1	1	1	1	1	1	1	1	1	1	1	1	1	1	1	1	1	1	1	1	189465	218889	(197.07886, 1410.885)(219.06345, 8656.21)
Bergapten	Other polyphenols	Furanocoumarins	1	1	1	1	136153	1	396784	385451	436734	1	1	1	1	1	1	1	1	1	213635	194121	224091	1	1	1	1	1	1	1	1	1	1	1	1	1	1	1	(199.0346, 943.83)(200.47258, 4727.937)(201.5439, 1098.1367)(203.05127, 36887.53)(204.05429, 690.64)(221.22473, 9235.366)
Xanthotoxin	Other polyphenols	Furanocoumarins	1	1	1	1	136153	1	396784	385451	436734	1	1	1	1	1	1	1	1	1	213635	194121	224091	1	1	1	1	1	1	1	1	1	1	1	1	1	1	1	(199.0346, 943.83)(200.47258, 4727.937)(201.5439, 1098.1367)(203.05127, 36887.53)(204.05429, 690.64)(221.22473, 9235.366)
Acetyl eugenol	Other polyphenols	Hydroxyphenylpropenes	1	1	1	1	1	1	1	1	1	1	1	1	1010304	1095144	1023962	300438	344057	432359	1	1	1	411565	253388	245558	1	1	1	1	1	1	1	1	1	1	1	1	(210.1109, 28869.85)(211.11325, 243.79)(192.10034, 20521.766)(193.10332, 3568.86)(234.09535, 4829.881)
2,3-Dihydroxy-1-guaiacylpropanone	Other polyphenols	Hydroxybenzoketones	1	1	1	1	1	1	1	1	1	2185187	2168420	2091474	1	1	1	1	1	1	1	1	1	1	1	1	1	1	1	1	1	1	1	1	1	1	1	1	(217.04803, 68240.484)(218.0509, 2136.3)
4-Vinylsyringol	Other polyphenols	Alkylmethoxyphenols	1	1	1	178101	188122	182965	1	1	1	353745	344372	1	1	1	1	1	1	1	1	1	1	1	1	1	1	1	1	1	1	1	1	1	1	1	1	1	(229.09557, 3932.74)(270.0947, 1035.0)(252.08578, 3841.5781)
Arbutin	Other polyphenols	Other polyphenols	1	1	1	892231	899622	715897	1	1	1	1	1	1	1	1	1	1	1	1	1	1	1	1	1	1	810930	803030	804345	175942	169393	168647	249534	275963	239056	1	1	1	(272.09058, 32451.373)(273.09122, 1462.7267)(255.08461, 16499.617)(277.06662, 4106.6597)
Phlorin	Other polyphenols	Other polyphenols	1	1	1	1	1	1	1	1	1	1	1	1	1	1	1	252965	222357	142046	1265914	1	1	214675	202231	194934	7627820	7784298	7753160	11441725	11445886	11126446	9568118	9317962	9532639	8280266	10942804	11146479	(273.88324, 1496.9906)(274.0822, 914.29663)(275.08926, 953.7967)(293.06186, 342572.62)(294.06467, 17560.41)(295.06082, 13952.212)(296.0634, 1195.69)
p-HPEA-EDA	Other polyphenols	Tyrosols	957718	1299305	4361864	1205223	3645737	3558329	4934668	4972077	4858702	536320	570644	532411	4218459	4284658	4181677	1834773	1845584	1806484	707141	717015	810658	6536413	6542750	6447731	5660616	5826081	6056355	1695885	1535616	1353686	1	394598	1	5606275	7341907	7497315	(287.125, 1501.0975)(327.1206, 100983.95)(328.1242, 11668.632)(309.10956, 3539.8423)
Bisdemethoxycurcumin	Other polyphenols	Curcuminoids	2079080	116766	2627356	1	128549	142231	1	1	1	1	1	1	1	1	1	1	1	1	1	1	1	1	1	1	1	129801	1	151389	1	155124	184408	238546	1	1	1	1	(309.2765, 6722.9336)(295.11172, 15505.908)(310.1114, 1368.41)(293.60922, 10603.189)(314.68988, 11528.886)
Carnosol	Other polyphenols	Phenolic terpenes	1	1	1	1	1	1	1	1	1	1	1	1	3652775	3632801	3646728	1	2640870	2660808	1950817	1972465	1975760	2195175	2228760	2164108	3910525	3835572	3934869	11341110	10882402	10653719	4889527	4895408	4904920	14758782	18447464	19054228	(315.1764, 20498.43)(316.18912, 448895.0)(317.1919, 77509.18)(318.19434, 7247.779)(337.16965, 4410.02)
3,4-DHPEA-EDA	Other polyphenols	Tyrosols	1	1	577358	1	1	1	1	1	1	1	1	1	1	1	1	586120	614373	619104	1241312	1228281	1213560	1	1	1	1	1	1	1464777	1305339	1219962	1	1	1	1889384	2425011	2600326	(325.1376, 527.53)(324.1413, 699.41)(347.121, 429.19)(325.10507, 63880.75)(326.10785, 5068.325)
Carnosic acid	Other polyphenols	Phenolic terpenes	1	1	1	1	1	1	1	1	1	1	1	1	1	1	1	1	1	1	135948	1	1	1	1	1	114273	117555	113657	3599732	3777452	4180567	6679721	6714361	6710124	2223471	17510514	17947152	(333.2013, 81184.39)(334.20456, 13518.948)(316.361, 9659.958)(318.2032, 7159.105)(319.2067, 220.71)(335.217, 30226.65)(318.2039, 14907.06)
Hydroxytyrosol 4-O-glucoside	Other polyphenols	Tyrosols	1	1	1	1	1	1	1	1	1	1	1	1	1	1	1	1	1	1	1	1	1	1	1	1	1	1	1	1501435	1635613	1343829	1	1	1	1	1	1	(343.11594, 1859.2933)(326.11206, 1892.0732)
Rosmadial	Other polyphenols	Phenolic terpenes	574039	15782652	878655	10733555	11272801	412106	160231	144801	155951	607127	640717	641461	26566790	26461248	26556192	1	1	1	963241	1002979	921493	25497184	25603888	25025888	168747	1	184719	523622	473684	313511	285502	310389	247726	258460	840059	913432	(344.1669, 766.29)(327.33664, 149552.25)(328.9329, 73402.28)(330.15823, 8611.166)(328.4972, 1704.4745)(369.15726, 178400.53)(368.699, 65596.6)(369.155, 6436.309)(349.13748, 117027.89)(350.14017, 13402.577)(351.14648, 668.12)
Epirosmanol	Other polyphenols	Phenolic terpenes	6631073	8397582	1048027	10796889	11140606	10966849	3654469	3661927	3612332	6479280	6726709	6762317	46163112	47011932	43890128	2571245	2591616	2567391	35016152	36928664	36028096	2498231	2447826	2363465	465565	468412	471328	427207	292208	3199866	881559	861266	1	577683	795601	832348	(351.19122, 6597.2354)(332.1828, 1077.3)(329.17255, 16019.3545)(330.1752, 853.605)(372.17856, 1130285.0)(373.1817, 255473.03)(374.18372, 33022.973)(354.1668, 4743.91)
Oleuropein-aglycone	Other polyphenols	Tyrosols	1	1	1	1219023	2224384	2177537	1	1	1	1	1	1	1	1	1	1	1	1	1	1	1	1	1	1	1	1	1	1	1	1	1	1	1	1	1	1	(364.13632, 1252.7167)
3,4-DHPEA-EA	Other polyphenols	Tyrosols	1	1	1	1229779	2224384	2195487	1	1	1	1	1	1	1	1	1	1	1	1	1	1	1	1	1	1	1	1	1	1	1	1	1	1	1	1	1	1	(364.13632, 1319.66)
p-HPEA-EA	Other polyphenols	Tyrosols	1363119	1483606	1858553	2022375	240855	235526	273053	275436	271496	1	1	1	1	1	1	1	1	1	1	1	1	1	1	1	1	1	1	1	1	1	1	1	1	1	1	333028	(367.1479, 73097.89)(348.47327, 6276.922)(348.14166, 43382.76)(349.14468, 9113.55)(385.79224, 5010.94)(367.114, 23613.42)
Ligstroside-aglycone	Other polyphenols	Tyrosols	1363119	1483606	1858553	2022375	240855	235526	273053	275436	271496	1	1	1	1	1	1	1	1	1	1	1	1	1	1	1	1	1	1	1	1	1	1	1	1	1	1	333028	(367.1479, 73097.89)(348.47327, 6276.922)(348.14166, 43382.76)(349.14468, 9113.55)(385.79224, 5010.94)(367.114, 23613.42)
Oleoside dimethylester	Other polyphenols	Tyrosols	1	1	1	1	1	1	1	1	1	1	1	1	1	1	1	1	1	1	1	1	1	1	1	1	1	1	1	1	1	1	1	1	1	137696	195166	177975	(402.15298, 58666.27)(403.15536, 6871.703)
5-Tricosenylresorcinol	Other polyphenols	Alkylphenols	1	1	1	1	1	1	1	1	1	1	1	1	1	1	1	1	1	1	1	1	1	1	1	1	457157	820224	791077	2634138	2418484	2321881	4242049	4243609	4261358	3190881	4583066	4538699	(413.37485, 78074.66)(414.37778, 14070.812)
5-Heneicosylresorcinol	Other polyphenols	Alkylphenols	1	1	1	1	1	1	1	1	1	1	1	1	1	1	1	1	1	1	1	1	1	1	1	1	1	1	1	1	1	1	1	1	1	212343	326761	268113	(427.35318, 1660.44)(409.34286, 9369.634)(410.3461, 429.33)
Demethyloleuropein	Other polyphenols	Tyrosols	1	88225	77953	127079	136104	136603	1	1	1	450056	464604	473245	147849	143341	132485	165252	165104	163583	1	1	1	1	1	1	1	1	1	1	1	1	1	1	1	1	1558893	1669520	(526.164, 7321.2344)(527.15607, 1029.5667)(508.1592, 3140.0225)(533.15094, 3373.119)
Ligstroside	Other polyphenols	Tyrosols	1	1	1	1	1	1	324925	297168	1714567	1	1	1	1	1	1	1	1	1	1	1	1	1	1	1	1	1	1	1	1	1	1	1	1	1	1	1	(528.20233, 156200.2)(529.2045, 27643.557)(530.20056, 7918.06)
2-Hydroxybenzoic acid	Phenolic acids	Hydroxybenzoic acids	1	135381	1	1	1	1	1	1	1	1	97771	1	1	1	1	1	1	1	1	1	1	1	1	1	1	1	1	1	1	1	1	1	1	185028	140523	90032	(140.0352, 2510.2227)(141.03795, 486.18)(139.0372, 8292.3)(124.0378, 468.34)(147.02176, 3101.7224)
4-Hydroxybenzoic acid	Phenolic acids	Hydroxybenzoic acids	1	135381	1	1	1	1	1	1	1	1	97771	1	1	1	1	1	1	1	1	1	1	1	1	1	1	1	1	1	1	1	1	1	1	1	140523	90032	(140.0352, 2510.2227)(141.03795, 486.18)(147.02176, 3101.7224)
4-Hydroxyphenylacetic acid	Phenolic acids	Hydroxyphenylacetic acids	1	1	1	1	1	1	1	1	1	1	1	1	1	1	1	1	1	1	1	1	1	1	1	1	1	1	1	582650	501566	460600	1	1	1	520259	977700	775475	(153.05286, 11443.929)(135.0424, 11399.407)
2,4-Dihydroxybenzoic acid	Phenolic acids	Hydroxybenzoic acids	1	1	1	1	1	1	1	1	1	1	1	1	1	1	1	1	1	1	1	1	1	1	1	1	885677	891891	881993	386579	347123	352237	294663	304293	256450	549668	1130016	1195562	(155.0324, 8246.569)(156.0403, 1145.39)(137.0217, 4469.7134)
Protocatechuic acid	Phenolic acids	Hydroxybenzoic acids	1	1	1	1	1	1	1	1	1	1	1	1	1	1	1	1	1	1	1	1	1	1	1	1	885677	891891	881993	386579	347123	352237	294663	304293	256450	549668	1130016	1195562	(155.0324, 8246.569)(156.0403, 1145.39)(137.0217, 4469.7134)
3,5-Dihydroxybenzoic acid	Phenolic acids	Hydroxybenzoic acids	1	1	1	1	1	1	1	1	1	1	1	1	1	1	1	1	1	1	1	1	1	1	1	1	885677	891891	881993	386579	347123	352237	294663	304293	256450	549668	1130016	1195562	(155.0324, 8246.569)(156.0403, 1145.39)(137.0217, 4469.7134)
2,6-Dihydroxybenzoic acid	Phenolic acids	Hydroxybenzoic acids	1	1	1	1	1	1	1	1	1	1	1	1	1	1	1	1	1	1	1	1	1	1	1	1	885677	891891	881993	386579	347123	352237	294663	304293	256450	549668	1130016	1195562	(155.0324, 8246.569)(156.0403, 1145.39)(137.0217, 4469.7134)
2,3-Dihydroxybenzoic acid	Phenolic acids	Hydroxybenzoic acids	1	1	1	1	1	1	1	1	1	1	1	1	1	1	1	1	1	1	1	1	1	1	1	1	885677	891891	881993	386579	347123	352237	294663	304293	256450	549668	1130016	1195562	(155.0324, 8246.569)(156.0403, 1145.39)(137.0217, 4469.7134)
Gentisic acid	Phenolic acids	Hydroxybenzoic acids	1	1	1	1	1	1	1	1	1	1	1	1	1	1	1	1	1	1	1	1	1	1	1	1	885677	891891	881993	386579	347123	352237	294663	304293	256450	549668	1130016	1195562	(155.0324, 8246.569)(156.0403, 1145.39)(137.0217, 4469.7134)
m-Coumaric acid	Phenolic acids	Hydroxycinnamic acids	1	1	1	1	1	1	1	1	1	1	1	1	1	1	1	1	1	1	1	1	1	1	1	1	3679632	3763139	3701927	3190285	4044842	3672827	4040903	4022408	4392789	1593055	2268288	2209347	(165.05334, 148172.86)(166.05652, 4802.68)
p-Coumaric acid	Phenolic acids	Hydroxycinnamic acids	1	1	1	1	1	1	1	1	1	1	1	1	1	1	1	1	1	1	1	1	1	1	1	1	3679632	3763139	3701927	3190285	4044842	3672827	4040903	4022408	4392789	1593055	2268288	2209347	(165.05334, 148172.86)(166.05652, 4802.68)
o-Coumaric acid	Phenolic acids	Hydroxycinnamic acids	1	1	1	1	1	1	1	1	1	1	1	1	1	1	1	1	1	1	1	1	1	1	1	1	3679632	3763139	3701927	3190285	4044842	3672827	4040903	4022408	4392789	1593055	2268288	2209347	(165.05334, 148172.86)(166.05652, 4802.68)
Dihydro-p-coumaric acid	Phenolic acids	Hydroxyphenylpropanoic acids	1	1	1	1	1	1	1	1	1	1	1	1	1	1	1	1	1	1	1	1	1	1	1	1	1	1	1	1	1	1	1	1	1	1	1	220154	(167.0688, 3255.7)(149.0581, 3323.0)
Methoxyphenylacetic acid	Phenolic acids	Hydroxyphenylacetic acids	1	1	1	1	1	1	1	1	1	1	1	1	1	1	1	1	1	1	1	1	1	1	1	1	1	1	1	1	1	1	1	1	1	1	1	220154	(167.0688, 3255.7)(149.0581, 3323.0)
Vanillic acid	Phenolic acids	Hydroxybenzoic acids	1	383226	477101	235886	259311	221789	1	1	1	1	1	1	342074	496271	434929	401068	396198	355706	3583511	1	3484693	1	1	1	453853	500835	452668	531154	713501	596024	695552	865459	864488	1	213128	252598	(169.0476, 2469.2)(151.83536, 939.737)(169.04909, 5037.644)(170.04681, 785.8713)(151.26898, 27170.479)(152.0408, 2437.42)
3,4-Dihydroxyphenylacetic acid	Phenolic acids	Hydroxyphenylacetic acids	1	383226	477101	235886	259311	221789	1	1	1	1	1	1	342074	496271	434929	401068	396198	355706	3583511	1	3484693	1	1	1	453853	500835	452668	531154	713501	596024	695552	865459	864488	1	213128	252598	(169.0476, 2469.2)(151.83536, 939.737)(169.04909, 5037.644)(170.04681, 785.8713)(151.26898, 27170.479)(152.0408, 2437.42)
p-Coumaric acid ethyl ester	Phenolic acids	Hydroxycinnamic acids	1	121905	1	137576	1	153738	1	1	1	1	1	1	1	1	1	131470	138545	149173	1	1	1	1	1	1	1	198266	1	284427	256492	219366	1	1	1	508191	805117	782669	(175.0736, 7165.2397)(193.0846, 10641.404)(194.07971, 858.60004)
Caffeic acid	Phenolic acids	Hydroxycinnamic acids	1	1	1	1	1	1	1	1	1	1	1	1	590446	592566	590026	1	792529	797222	1	1	1	1	1	1	2729355	2994374	2993468	2593005	2276385	2540342	2358081	2330680	2393357	1	1	1	(181.04788, 5484.354)(163.03775, 68964.58)(164.04079, 1847.9792)
Syringic acid	Phenolic acids	Hydroxybenzoic acids	1	1	1	1	1	1	1	1	1	1	1	1	1	1	1	1	1	1	1	1	1	1	1	1	1	566339	560202	386683	385335	335859	1	1	1	1	1	1	(183.04817, 1061.3779)(221.03995, 19028.383)
Gallic acid ethyl ester	Phenolic acids	Hydroxybenzoic acids	1	1	1	1	1	1	1	1	1	1	1	1	1	1	1	1	1	1	1	1	1	1	1	1	1	566339	560202	386683	385335	335859	1	1	1	1	1	1	(183.04817, 1061.3779)(221.03995, 19028.383)
Dihydrocaffeic acid	Phenolic acids	Hydroxyphenylpropanoic acids	1	1	1	1	1	1	1	1	1	1	1	1	1	1	1	1	1	1	1	1	1	1	1	1	3853891	3968043	3839210	3278337	4214163	3785276	4150907	4134143	4563721	1617309	2372762	2271107	(183.06319, 5170.0493)(165.05334, 149256.08)(166.05652, 4842.61)(205.04521, 1368.69)
Homovanillic acid	Phenolic acids	Hydroxyphenylacetic acids	1	1	1	1	1	1	1	1	1	1	1	1	1	1	1	1	1	1	1	1	1	1	1	1	3853891	3968043	3839210	3278337	4214163	3785276	4150907	4134143	4563721	1617309	2372762	2271107	(183.06319, 5170.0493)(165.05334, 149256.08)(166.05652, 4842.61)(205.04521, 1368.69)
Homoveratric acid	Phenolic acids	Hydroxyphenylacetic acids	1	1	1	1	1	1	1	1	1	1	1	1	1	1	1	1	1	1	1	1	1	1	1	1	1	1	1	1	1	1	1	1	1	1	189465	218889	(197.07886, 1410.885)(219.06345, 8656.21)
Hydroxycaffeic acid	Phenolic acids	Hydroxycinnamic acids	2730126	4643911	5035793	5190297	5211264	4869108	12206578	12181474	13547767	1	1	1	1	141676	1	527744	501820	486388	6932139	6352865	7210525	308265	312008	297469	1	1	1	2025446	2117711	1	1	1	1	1	2084396	1991747	(200.84756, 1195.15)(184.04831, 1797.9208)(219.02507, 144153.44)(220.02826, 5879.538)(221.02422, 7537.158)
Isoferulic acid	Phenolic acids	Hydroxycinnamic acids	1	184436	125504	208349	226932	204775	1	1	1	1	2168420	2091474	2232377	1837153	2269923	2606661	2569369	2623809	676948	649693	1	1	1	1	1	1	1	1	1	1	1	1	1	1	1	1	(217.048, 67359.836)(218.05084, 2123.27)(177.05331, 36689.766)(178.0564, 1516.09)(195.06386, 25169.662)
Ferulic acid	Phenolic acids	Hydroxycinnamic acids	1	184436	125504	208349	226932	204775	1	1	1	1	2168420	2091474	2232377	1837153	2269923	2606661	2569369	2623809	676948	649693	1	1	1	1	1	1	1	1	1	1	1	1	1	1	1	1	(217.048, 67359.836)(218.05084, 2123.27)(177.05331, 36689.766)(178.0564, 1516.09)(195.06386, 25169.662)
Caffeoyl aspartic acid	Phenolic acids	Hydroxycinnamic acids	1	1	1	1	1	1	1	1	1	1	1	1	1	1	1	1	1	1	1	1	1	1	1	1	387338	406896	250659	607376	597522	531334	374704	385058	364294	272332	427627	608314	(281.06833, 1740.8759)(282.0686, 4825.105)(323.07187, 3463.6084)(300.0821, 1631.1)
Avenanthramide 2p	Phenolic acids	Hydroxycinnamic acids	86067	141868	133908	1	1	1	1	1	1	341262	350891	345638	1	1	1	1	1	1	1	1	1	1	1	1	1	1	1	189026	161606	144949	1	1	1	1	1	1	(281.06845, 9585.389)(282.08047, 2171.885)(287.0894, 57857.51)(323.07336, 5139.743)(309.0713, 15382.914)
p-Coumaroyl malic acid	Phenolic acids	Hydroxycinnamic acids	72374	112094	110447	1	1	1	1	1	1	1	1	1	1	1	1	1	1	1	1	1	1	1	1	1	1	155550	151255	450573	440839	441857	469820	479715	462554	1	1	1	(283.06757, 2478.745)(263.0507, 13604.245)(281.06824, 3771.6648)(282.08047, 1502.5033)(283.0676, 371.19)
Avenanthramide 2c	Phenolic acids	Hydroxycinnamic acids	270418	435522	419683	457875	460418	471991	1	1	1	166988	166553	174528	172611	149971	136297	1	1	1	1	1	1	1	1	1	1	1	1	1	1	1	1	1	1	1	1	1	(297.06693, 2600.1191)(298.063, 2411.3499)(316.0768, 8168.965)(325.06604, 3967.77)
Avenanthramide K	Phenolic acids	Hydroxycinnamic acids	270418	435522	419683	457875	460418	471991	1	1	1	166988	166553	174528	172611	149971	136297	1	1	1	1	1	1	1	1	1	1	1	1	1	1	1	1	1	1	1	1	1	(297.06693, 2600.1191)(298.063, 2411.3499)(316.0768, 8168.965)(325.06604, 3967.77)
Cinnamoyl glucose	Phenolic acids	Hydroxycinnamic acids	1	1	1	1	1	1	1	87428	1	1	1	1	1	1	1	159194	1	145346	1	1	1	1	1	1	259710	274544	199537	366975	382590	235881	402784	1	1	409651	380671	1	(297.10944, 11603.877)(298.11768, 58228.27)(314.81732, 13142.589)(315.11984, 3399.6433)(315.12012, 13658.182)
4-Hydroxybenzoic acid 4-O-glucoside	Phenolic acids	Hydroxybenzoic acids	1	1	1	1	1	1	298479	282844	294021	1	1	1	1	1	1	159536	1	143001	1	1	1	1	1	1	1	1	1	169085	179897	169735	1	1	1	1	1	1	(300.08234, 15426.192)(284.08148, 1252.344)(283.0676, 433.05)(302.09763, 906.33)(287.0885, 1292.0)(323.07224, 5689.967)
p-Coumaric acid 4-O-glucoside	Phenolic acids	Hydroxycinnamic acids	1	1	1	1	1	1	1	1	1	1	1	1	1986479	1956287	1936573	1160900	1200837	1190712	20655696	20791708	20572694	1194613	1188450	1141220	1	1	1	1	1	1	295189	301251	1	1	594011	656430	(309.0921, 15978.85)(311.76746, 5908.5396)(314.11163, 1050.36)(331.6526, 138883.16)(332.08218, 18870.135)(333.0843, 3653.9133)
Sinapine	Phenolic acids	Hydroxycinnamic acids	1	1	1	1	1	1	1	1	1	1	1	1	116302	118167	113115	336860	342847	348697	95448	95783	90674	455829	450616	405612	1	1	1	1	1	1	1	1	1	1	1	1	(314.17303, 137863.02)(315.1756, 16862.918)(316.18842, 21996.648)(337.16956, 1564.5101)(316.0627, 6769.8203)
p-Coumaroyl tyrosine	Phenolic acids	Hydroxycinnamic acids	1	1	1	1	1	1	1	1	1	1	1	1	1	1	1	1	1	1	1	1	1	1	1	1	1	1	1	1	1915999	1780161	1	1	1	1	1	1	(315.12045, 49088.523)(355.1147, 822.37)
Protocatechuic acid 4-O-glucoside	Phenolic acids	Hydroxybenzoic acids	201752	333984	326223	350373	347917	356940	1	1	1	227935	212395	227668	144780	128048	125567	326670	328468	320956	1	1	1	743306	718059	701808	1	1	1	105582	99354	89950	1	1	1	1	1	1	(316.36392, 8989.898)(317.0927, 185.76)(318.09164, 17450.1)(325.06604, 1784.166)
Gallic acid 4-O-glucoside	Phenolic acids	Hydroxybenzoic acids	1	1	1	1	1	1	1	1	1	1	1	1	442365	385107	383351	1	1	2197734	1	1	1	1	1	1	1	1	1	1	1	1	1	1	1	1	1	1	(338.0972, 2215.8628)(316.07678, 6952.463)
Galloyl glucose	Phenolic acids	Hydroxybenzoic acids	1	1	1	1	1	1	1	1	1	1	1	1	442365	385107	383351	1	1	2197734	1	1	1	1	1	1	1	1	1	1	1	1	1	1	1	1	1	1	(338.0972, 2215.8628)(316.07678, 6952.463)
5-O-Galloylquinic acid	Phenolic acids	Hydroxybenzoic acids	1	1	1	228376	244465	248758	1	1	1	1	1	1	1	1	1	1	1	1	1	1	1	1	1	1	1	1	1	1	1	1	1	1	1	1	1	1	(344.0715, 10943.9375)(347.0818, 2481.49)
Caffeic acid 4-O-glucoside	Phenolic acids	Hydroxycinnamic acids	462584	1	1	1	1	1	1	1	1	1	1	1	1	1	1	1	1	1	1	1	1	1	1	1	1	1	1	1	1	1	1	1	1	1	1	1	(344.1109, 6487.54)(366.093, 7670.78)(351.0814, 10866.58)
Caffeoyl glucose	Phenolic acids	Hydroxycinnamic acids	462584	1	1	1	1	1	1	1	1	1	1	1	1	1	1	1	1	1	1	1	1	1	1	1	1	1	1	1	1	1	1	1	1	1	1	1	(344.1109, 6487.54)(366.093, 7670.78)(351.0814, 10866.58)
5-Caffeoylquinic acid	Phenolic acids	Hydroxycinnamic acids	1	1	1	1016333	1047891	1053212	1	1	1	1026502	1010457	1008072	1	1	1	1116624	1134481	1146521	1	1	1	1	1	1	1	1	1	1	1	1	1	1	1	1	1	1	(355.10632, 11365.092)(380.0922, 1485.08)
3-Caffeoylquinic acid	Phenolic acids	Hydroxycinnamic acids	1	1	1	1016333	1047891	1053212	1	1	1	1026502	1010457	1008072	1	1	1	1116624	1134481	1146521	1	1	1	1	1	1	1	1	1	1	1	1	1	1	1	1	1	1	(355.10632, 11365.092)(380.0922, 1485.08)
4-Caffeoylquinic acid	Phenolic acids	Hydroxycinnamic acids	1	1	1	1016333	1047891	1053212	1	1	1	1026502	1010457	1008072	1	1	1	1116624	1134481	1146521	1	1	1	1	1	1	1	1	1	1	1	1	1	1	1	1	1	1	(355.10632, 11365.092)(380.0922, 1485.08)
Rosmarinic acid	Phenolic acids	Hydroxycinnamic acids	1180279	186919	186848	2247860	2157902	2103525	1	1	1	1625726	1583944	1580534	3694594	3497867	3450144	4302002	4296855	4293763	1	1	1	2708722	2660764	2622555	356368	472037	360814	266188	282349	274376	213629	218467	208214	172227	274644	342416	(362.0937, 568.81)(365.1024, 33898.98)(347.08203, 2959.561)(362.92416, 186881.19)(365.32614, 295899.62)(366.10602, 43426.84)(383.07758, 80457.32)(384.07953, 4559.6377)
Ferulic acid 4-O-glucoside	Phenolic acids	Hydroxycinnamic acids	1	1	1	1	1	1	1	1	1	1	1	1	138542	128780	135226	1	1	1	1	1	1	183913	188977	172468	1	1	1	1	1	1	1	1	1	1	1	1	(379.09717, 8422.69)(365.10287, 4985.4253)
Feruloyl glucose	Phenolic acids	Hydroxycinnamic acids	1	1	1	1	1	1	1	1	1	1	1	1	138542	128780	135226	1	1	1	1	1	1	183913	188977	172468	1	1	1	1	1	1	1	1	1	1	1	1	(379.09717, 8422.69)(365.10287, 4985.4253)
3,5-Diferuloylquinic acid	Phenolic acids	Hydroxycinnamic acids	1	1	1	1	1	1	1	1	1	396661	425821	422868	1	1	1	1	1	1	1	1	1	463225	450047	435618	2043546	2109822	2046047	1	1	1	1	1	1	895677	1558893	1669520	(527.155, 58142.31)(528.1575, 4996.4937)(529.16003, 849.07996)
3,4-Diferuloylquinic acid	Phenolic acids	Hydroxycinnamic acids	1	1	1	1	1	1	1	1	1	396661	425821	422868	1	1	1	1	1	1	1	1	1	463225	450047	435618	2043546	2109822	2046047	1	1	1	1	1	1	895677	1558893	1669520	(527.155, 58142.31)(528.1575, 4996.4937)(529.16003, 849.07996)
1,2-Diferuloylgentiobiose	Phenolic acids	Hydroxycinnamic acids	1	1	1	209805	216599	225178	1	1	1	162680	161331	162670	119247	121815	116387	342176	337706	348508	1	1	1	399246	394160	388813	1	1	1	1	1	1	1	1	1	1	1	1	(696.2206, 21837.387)(697.2217, 6553.396)(696.21967, 9904.869)(697.2208, 2508.0151)(704.2071, 898.805)
1-Sinapoyl-2-feruloylgentiobiose	Phenolic acids	Hydroxycinnamic acids	308475	582751	600908	929486	930600	937341	1	1	1	772794	783772	791322	1454960	1464652	1421123	1569800	1614993	1626090	1	1	1	1038313	1022877	1013262	1	1	1	1	1	1	1	1	1	1	1	1	(707.20557, 65646.16)(708.20746, 20060.969)

## Sheet: sample legend
LEGEND for metabolomic dataset
sample13-r001	flower	infusion
sample13-r002	flower	infusion
sample13-r003	flower	infusion
sample17-r001	root	infusion
sample17-r002	root	infusion
sample17-r003	root	infusion
sample21-r001	leaves	infusion
sample21-r002	leaves	infusion
sample21-r003	leaves	infusion
sample14-r001	flower	Mac-MeOH
sample14-r002	flower	Mac-MeOH
sample14-r003	flower	Mac-MeOH
sample18-r001	root	Mac-MeOH
sample18-r002	root	Mac-MeOH
sample18-r003	root	Mac-MeOH
sample22-r001	leaves	Mac-MeOH
sample22-r002	leaves	Mac-MeOH
sample22-r003	leaves	Mac-MeOH
sample15-r001	flower	Mac-water
sample15-r002	flower	Mac-water
sample15-r003	flower	Mac-water
sample19-r001	root	Mac-water
sample19-r002	root	Mac-water
sample19-r003	root	Mac-water
sample23-r001	leaves	Mac-water
sample23-r002	leaves	Mac-water
sample23-r003	leaves	Mac-water
sample16-r001	flower	soxhlet
sample16-r002	flower	soxhlet
sample16-r003	flower	soxhlet
sample20-r001	root	soxhlet
sample20-r002	root	soxhlet
sample20-r003	root	soxhlet
sample24-r001	leaves	soxhlet
sample24-r002	leaves	soxhlet
sample24-r003	leaves	soxhlet

## Sheet: VIP markers extraction
Marker compound	Class	VIP score	Standard error
Isorhamnetin 3-O-glucoside 7-O-rhamnoside	Flavonoids	1.00	0.27
Schelhammeridine	Alkaloids	1.00	0.91
Demecolcinone	Alkaloids	1.00	0.43
Nepetin	Flavonoids	1.00	1.06
Isorhamnetin	Flavonoids	1.00	1.06
Rhamnetin	Flavonoids	1.00	1.06
Specioseine	Alkaloids	1.00	0.84
Pigment A	Flavonoids	1.01	1.17
Peonidin 3-O-(6''-p-coumaroyl-glucoside)	Flavonoids	1.01	1.17
6''-O-Acetylglycitin	Flavonoids	1.02	0.44
4-Hydroxybenzoic acid	Phenolic acids	1.02	0.79
p-HPEA-EA	Other polyphenols	1.03	1.10
Ligstroside-aglycone	Other polyphenols	1.03	1.10
Androcine	Alkaloids	1.04	0.43
N-methyldemecolcine	Alkaloids	1.04	0.43
Luteidine	Alkaloids	1.04	1.33
O-methylkreysigine	Alkaloids	1.04	1.08
Kreysiginone	Alkaloids	1.05	0.68
Kesselridine	Alkaloids	1.05	0.91
Isorhamnetin 4'-O-glucoside	Flavonoids	1.06	0.63
Isorhamnetin 3-O-galactoside	Flavonoids	1.06	0.63
Isorhamnetin 7-O-rhamnoside	Flavonoids	1.06	0.63
Isorhamnetin 3-O-glucoside	Flavonoids	1.06	0.63
Epirosmanol	Other polyphenols	1.06	0.99
Naringenin	Flavonoids	1.06	1.17
Apigenin	Flavonoids	1.07	0.89
Hesperetin	Flavonoids	1.07	0.45
6-Geranylnaringenin	Flavonoids	1.07	0.91
Kesselringine	Alkaloids	1.08	0.51
Rosmarinic acid	Phenolic acids	1.08	0.24
1-Sinapoyl-2-feruloylgentiobiose	Phenolic acids	1.08	0.14
Syringic acid	Phenolic acids	1.08	0.56
Gallic acid ethyl ester	Phenolic acids	1.08	0.56
Carnosic acid	Other polyphenols	1.09	0.83
Peonidin 3-O-galactoside	Flavonoids	1.09	0.23
Malvidin 3-O-arabinoside	Flavonoids	1.09	0.23
Peonidin 3-O-glucoside	Flavonoids	1.09	0.23
Chrysoeriol 7-O-glucoside	Flavonoids	1.09	0.22
Isorhamnetin 3-O-rutinoside	Flavonoids	1.09	0.22
Butein	Flavonoids	1.09	1.18
Ferulic acid 4-O-glucoside	Phenolic acids	1.09	0.56
Feruloyl glucose	Phenolic acids	1.09	0.56
Rosmadial	Other polyphenols	1.10	0.72
Arbutin	Other polyphenols	1.10	1.18
3,4-DHPEA-EDA	Other polyphenols	1.10	0.95
Cyanidin 3-O-xylosyl-rutinoside	Flavonoids	1.10	0.23
p-Coumaric acid ethyl ester	Phenolic acids	1.11	1.12
Pelargonidin 3,5-O-diglucoside	Flavonoids	1.11	0.52
p-HPEA-EDA	Other polyphenols	1.11	0.32
Acetyl eugenol	Other polyphenols	1.12	1.16
Protocatechuic acid 4-O-glucoside	Phenolic acids	1.12	0.58
Cirsimaritin	Flavonoids	1.12	0.13
Colchiethanamine	Alkaloids	1.13	0.63
8-Prenylnaringenin	Flavonoids	1.13	0.77
Pyrogallol	Other polyphenols	1.13	0.83
Malvidin 3,5-O-diglucoside	Flavonoids	1.14	0.63
Oleuropein-aglycone	Other polyphenols	1.14	1.07
3,4-DHPEA-EA	Other polyphenols	1.14	1.07
Vanillin	Other polyphenols	1.14	0.94
4-Hydroxyphenylacetic acid	Phenolic acids	1.14	0.94
Cirsilineol	Flavonoids	1.15	1.22
Pebrellin	Flavonoids	1.15	1.22
Eupatorin	Flavonoids	1.15	1.22
Hydroxytyrosol 4-O-glucoside	Other polyphenols	1.15	1.37
Hydroxycaffeic acid	Phenolic acids	1.16	0.71
Delphinidin 3-O-feruloyl-glucoside	Flavonoids	1.16	1.21
Apigenin 7-O-diglucuronide	Flavonoids	1.16	1.21
Caffeic acid	Phenolic acids	1.16	0.31
Avenanthramide 2c	Phenolic acids	1.16	0.30
Avenanthramide K	Phenolic acids	1.16	0.30
4-Hydroxybenzoic acid 4-O-glucoside	Phenolic acids	1.16	0.90
Jolantine	Alkaloids	1.16	0.77
Sesamol	Lignans	1.17	0.87
Protocatechuic aldehyde	Other polyphenols	1.17	0.87
2-Hydroxybenzoic acid	Phenolic acids	1.17	0.87
Dihydrokreysiginone	Alkaloids	1.17	0.77
Regeline	Alkaloids	1.17	0.77
Melanthioidine	Alkaloids	1.18	0.78
N-methyl-colchifoline	Alkaloids	1.18	0.133
5-O-Galloylquinic acid	Phenolic acids	1.19	0.95
Episesamin	Lignans	1.19	0.42
Sesamin	Lignans	1.19	0.42
Sakuranetin	Flavonoids	1.22	1.26
Formononetin	Flavonoids	1.22	1.26
Demethyloleuropein	Other polyphenols	1.22	1.08
2,3-Dihydroxy-1-guaiacylpropanone	Other polyphenols	1.22	1.26
3,5-Diferuloylquinic acid	Phenolic acids	1.23	0.65
3,4-Diferuloylquinic acid	Phenolic acids	1.23	0.65
3-Hydroxyphloretin 2'-O-xylosyl-glucoside	Flavonoids	1.23	1.07
Malvidin 3-O-(6''-acetyl-galactoside)	Flavonoids	1.24	0.59
Malvidin 3-O-(6''-acetyl-glucoside)	Flavonoids	1.24	0.59
1,2-Diferuloylgentiobiose	Phenolic acids	1.24	0.74
Oleoside dimethylester	Other polyphenols	1.25	1.11
5-Heneicosylresorcinol	Other polyphenols	1.25	1.14
Coumarin	Other polyphenols	1.27	0.34
Bergapten	Other polyphenols	1.27	0.85
Xanthotoxin	Other polyphenols	1.27	0.85
Colchiceine	Alkaloids	1.27	0.94
Anhydro-secoisolariciresinol	Lignans	1.31	0.84
Tetramethylscutellarein	Flavonoids	1.36	0.66
Episesaminol	Lignans	1.36	0.85
Sesamolin	Lignans	1.36	0.85
Sesaminol	Lignans	1.36	0.85
Vitisin A	Flavonoids	1.38	1.77
5-Caffeoylquinic acid	Phenolic acids	1.39	0.60
3-Caffeoylquinic acid	Phenolic acids	1.39	0.60
4-Caffeoylquinic acid	Phenolic acids	1.39	0.60
1-Acetoxypinoresinol	Lignans	1.46	0.89

## Sheet: VIP markers organs
Marker compound	Class	VIP score	Standard error
Androbine	Alkaloids	1.51	0.23
Autumnaline	Alkaloids	1.46	0.11
Colchicoside	Alkaloids	1.42	0.49
Cornigerine	Alkaloids	1.38	0.48
Jolantimine	Alkaloids	1.24	0.78
Taxodine	Alkaloids	1.20	0.37
Merobustinine	Alkaloids	1.17	0.51
Regelinone	Alkaloids	1.14	0.27
Speciosine	Alkaloids	1.14	0.41
Isoregelinone	Alkaloids	1.10	0.86
Specioseine	Alkaloids	1.10	0.54
Schelhammeridine	Alkaloids	1.09	0.75
Colchiethanamine	Alkaloids	1.04	0.66
Melanthioidine	Alkaloids	1.01	0.63
Jolantine	Alkaloids	1.00	1.13
Dihydrokreysiginone	Alkaloids	1.00	1.13
Regeline	Alkaloids	1.00	1.13
Genistin	Flavonoids	1.39	0.22
Pelargonidin 3-O-glucoside	Flavonoids	1.34	0.34
Eriocitrin	Flavonoids	1.31	0.31
Cyanidin 3-O-sophoroside	Flavonoids	1.31	0.29
Cyanidin 3-O-glucosyl-rutinoside	Flavonoids	1.30	0.35
Quercetin 3-O-galactoside 7-O-rhamnoside	Flavonoids	1.30	0.35
Kaempferol 3-O-rutinoside	Flavonoids	1.30	0.30
Dihydroquercetin 3-O-rhamnoside	Flavonoids	1.30	0.34
Cyanidin 3-O-rutinoside	Flavonoids	1.30	0.30
Delphinidin 3,5-O-diglucoside	Flavonoids	1.29	0.35
Phloretin	Flavonoids	1.28	0.33
Quercetin 3-O-rhamnoside	Flavonoids	1.27	0.43
Cyanidin 3-O-glucoside	Flavonoids	1.27	0.43
Dihydromyricetin 3-O-rhamnoside	Flavonoids	1.27	0.43
Quercetin 3-O-galactoside	Flavonoids	1.27	0.45
Pinotin A	Flavonoids	1.27	0.41
Pelargonidin 3-O-galactoside	Flavonoids	1.27	0.41
Quercetin 3-O-sophoroside	Flavonoids	1.27	0.42
Delphinidin 3-O-glucoside	Flavonoids	1.26	0.47
Pelargonidin	Flavonoids	1.25	0.45
3-Methoxynobiletin	Flavonoids	1.19	0.86
Isorhamnetin 3-O-glucoside 7-O-rhamnoside	Flavonoids	1.18	0.37
6''-O-Acetylglycitin	Flavonoids	1.12	0.32
Phloridzin	Flavonoids	1.11	0.81
Peonidin 3-O-galactoside	Flavonoids	1.11	0.44
Chrysoeriol 7-O-glucoside	Flavonoids	1.11	0.43
Cirsimaritin	Flavonoids	1.11	0.34
6''-O-Acetyldaidzin	Flavonoids	1.10	0.81
Isorhamnetin 4'-O-glucoside	Flavonoids	1.06	0.80
Nobiletin	Flavonoids	1.03	0.86
Pelargonidin 3,5-O-diglucoside	Flavonoids	1.02	0.40
Galangin	Flavonoids	1.02	0.75
Cyanidin 3-O-xylosyl-rutinoside	Flavonoids	1.01	0.37
6-Geranylnaringenin	Flavonoids	1.00	1.06
Isohydroxymatairesinol	Lignans	1.29	0.25
Pinoresinol	Lignans	1.25	0.45
7-Hydroxysecoisolariciresinol	Lignans	1.25	0.36
Conidendrin	Lignans	1.20	0.22
Todolactol A	Lignans	1.07	0.22
Phlorin	Other polyphenols	1.35	0.12
4-Vinylguaiacol	Other polyphenols	1.23	0.47
3-Methoxyacetophenone	Other polyphenols	1.23	0.47
Umbelliferone	Other polyphenols	1.19	0.34
Gallic aldehyde	Other polyphenols	1.17	0.29
Carnosol	Other polyphenols	1.15	0.70
5-Tricosenylresorcinol	Other polyphenols	1.15	0.24
Acetyl eugenol	Other polyphenols	1.06	0.54
Coumarin	Other polyphenols	1.03	0.27
Eugenol	Other polyphenols	1.01	0.81
Epirosmanol	Other polyphenols	1.00	0.56
Caffeoyl aspartic acid	Phenolic acids	1.32	0.29
m-Coumaric acid	Phenolic acids	1.31	0.28
Homovanillic acid	Phenolic acids	1.31	0.28
Sinapine	Phenolic acids	1.29	0.76
Caffeic acid	Phenolic acids	1.11	0.35
1-Sinapoyl-2-feruloylgentiobiose	Phenolic acids	1.11	0.30
Rosmarinic acid	Phenolic acids	1.10	0.44
Hydroxycaffeic acid	Phenolic acids	1.03	0.59
4-Hydroxyphenylacetic acid	Phenolic acids	1.02	1.09
Cinnamoyl glucose	Phenolic acids	1.02	0.45
1,2-Diferuloylgentiobiose	Phenolic acids	1.02	0.71

## Sheet: Pearson Flowers
Pearson's correlations
		Alkaloids	Anthocyanins	Flavones	Flavonols	Lignans	Tyrosols	Phenolic_acids	DPPH	ABTS	CUPRAC	FRAP	Phosphomolybdenum	Chelating	AChE	Tyrosinase	Amylase	Glucosidase
Alkaloids	Pearson correlation	1	-.595*	-.640*	-.643*	0.494	-0.176	0.461	-.651*	-.754**	-0.455	0.516	0.463	0.362	-0.354	-0.294	-0.143	-0.308
	Sign. (two-tails)		0.041	0.025	0.024	0.103	0.585	0.132	0.022	0.005	0.137	0.086	0.13	0.248	0.259	0.354	0.657	0.33
	N	12	12	12	12	12	12	12	12	12	12	12	12	12	12	12	12	12
Anthocyanins	Pearson correlation	-.595*	1	.829**	.980**	-0.334	0.524	-0.118	.974**	0.419	0.422	-.862**	-.862**	-.713**	.714**	.740**	.601*	.737**
	Sign. (two-tails)	0.041		0.001	0	0.288	0.081	0.714	0	0.176	0.172	0	0	0.009	0.009	0.006	0.039	0.006
	N	12	12	12	12	12	12	12	12	12	12	12	12	12	12	12	12	12
Flavones	Pearson correlation	-.640*	.829**	1	.907**	-0.557	0.293	-0.28	.880**	0.454	0.564	-.643*	-.631*	-0.523	.628*	.596*	0.444	.596*
	Sign. (two-tails)	0.025	0.001		0	0.06	0.355	0.378	0	0.138	0.056	0.024	0.028	0.081	0.029	0.041	0.149	0.041
	N	12	12	12	12	12	12	12	12	12	12	12	12	12	12	12	12	12
Flavonols	Pearson correlation	-.643*	.980**	.907**	1	-0.402	0.458	-0.228	.972**	0.51	0.438	-.855**	-.843**	-.612*	.659*	.667*	0.511	.665*
	Sign. (two-tails)	0.024	0	0		0.195	0.134	0.476	0	0.09	0.154	0	0.001	0.034	0.02	0.018	0.09	0.018
	N	12	12	12	12	12	12	12	12	12	12	12	12	12	12	12	12	12
Lignans	Pearson correlation	0.494	-0.334	-0.557	-0.402	1	0.32	0.149	-0.399	-0.333	-0.551	0.225	0.221	0.28	-0.407	-0.305	-0.17	-0.329
	Sign. (two-tails)	0.103	0.288	0.06	0.195		0.31	0.644	0.198	0.29	0.063	0.483	0.49	0.378	0.189	0.335	0.598	0.297
	N	12	12	12	12	12	12	12	12	12	12	12	12	12	12	12	12	12
Tyrosols	Pearson correlation	-0.176	0.524	0.293	0.458	0.32	1	0.305	0.398	-0.062	-0.281	-0.536	-0.573	-0.427	0.171	0.285	0.266	0.26
	Sign. (two-tails)	0.585	0.081	0.355	0.134	0.31		0.336	0.2	0.848	0.377	0.072	0.051	0.166	0.595	0.37	0.404	0.415
	N	12	12	12	12	12	12	12	12	12	12	12	12	12	12	12	12	12
Phenolic acids	Pearson correlation	0.461	-0.118	-0.28	-0.228	0.149	0.305	1	-0.206	-.800**	-0.007	0.35	0.233	-0.26	0.277	0.339	0.454	0.328
	Sign. (two-tails)	0.132	0.714	0.378	0.476	0.644	0.336		0.521	0.002	0.984	0.265	0.465	0.414	0.383	0.28	0.138	0.297
	N	12	12	12	12	12	12	12	12	12	12	12	12	12	12	12	12	12
DPPH	Pearson correlation	-.651*	.974**	.880**	.972**	-0.399	0.398	-0.206	1	0.45	0.568	-.782**	-.779**	-.721**	.764**	.766**	.617*	.765**
	Sign. (two-tails)	0.022	0	0	0	0.198	0.2	0.521		0.142	0.054	0.003	0.003	0.008	0.004	0.004	0.033	0.004
	N	12	12	12	12	12	12	12	12	12	12	12	12	12	12	12	12	12
ABTS	Pearson correlation	-.754**	0.419	0.454	0.51	-0.333	-0.062	-.800**	0.45	1	0.093	-.591*	-0.502	0.125	-0.077	-0.132	-0.31	-0.118
	Sign. (two-tails)	0.005	0.176	0.138	0.09	0.29	0.848	0.002	0.142		0.773	0.043	0.096	0.699	0.812	0.684	0.327	0.715
	N	12	12	12	12	12	12	12	12	12	12	12	12	12	12	12	12	12
CUPRAC	Pearson correlation	-0.455	0.422	0.564	0.438	-0.551	-0.281	-0.007	0.568	0.093	1	0.022	0.011	-0.566	.835**	.749**	.698*	.764**
	Sign. (two-tails)	0.137	0.172	0.056	0.154	0.063	0.377	0.984	0.054	0.773		0.945	0.973	0.055	0.001	0.005	0.012	0.004
	N	12	12	12	12	12	12	12	12	12	12	12	12	12	12	12	12	12
FRAP	Pearson correlation	0.516	-.862**	-.643*	-.855**	0.225	-0.536	0.35	-.782**	-.591*	0.022	1	.968**	0.421	-0.29	-0.334	-0.18	-0.331
	Sign. (two-tails)	0.086	0	0.024	0	0.483	0.072	0.265	0.003	0.043	0.945		0	0.173	0.361	0.289	0.575	0.294
	N	12	12	12	12	12	12	12	12	12	12	12	12	12	12	12	12	12
Phosphomolybdenum	Pearson correlation	0.463	-.862**	-.631*	-.843**	0.221	-0.573	0.233	-.779**	-0.502	0.011	.968**	1	0.483	-0.341	-0.395	-0.258	-0.391
	Sign. (two-tails)	0.13	0	0.028	0.001	0.49	0.051	0.465	0.003	0.096	0.973	0		0.112	0.278	0.204	0.417	0.209
	N	12	12	12	12	12	12	12	12	12	12	12	12	12	12	12	12	12
Chelating	Pearson correlation	0.362	-.713**	-0.523	-.612*	0.28	-0.427	-0.26	-.721**	0.125	-0.566	0.421	0.483	1	-.861**	-.890**	-.865**	-.888**
	Sign. (two-tails)	0.248	0.009	0.081	0.034	0.378	0.166	0.414	0.008	0.699	0.055	0.173	0.112		0	0	0	0
	N	12	12	12	12	12	12	12	12	12	12	12	12	12	12	12	12	12
AChE	Pearson correlation	-0.354	.714**	.628*	.659*	-0.407	0.171	0.277	.764**	-0.077	.835**	-0.29	-0.341	-.861**	1	.989**	.948**	.992**
	Sign. (two-tails)	0.259	0.009	0.029	0.02	0.189	0.595	0.383	0.004	0.812	0.001	0.361	0.278	0		0	0	0
	N	12	12	12	12	12	12	12	12	12	12	12	12	12	12	12	12	12
Tyrosinase	Pearson correlation	-0.294	.740**	.596*	.667*	-0.305	0.285	0.339	.766**	-0.132	.749**	-0.334	-0.395	-.890**	.989**	1	.971**	.999**
	Sign. (two-tails)	0.354	0.006	0.041	0.018	0.335	0.37	0.28	0.004	0.684	0.005	0.289	0.204	0	0		0	0
	N	12	12	12	12	12	12	12	12	12	12	12	12	12	12	12	12	12
Amylase	Pearson correlation	-0.143	.601*	0.444	0.511	-0.17	0.266	0.454	.617*	-0.31	.698*	-0.18	-0.258	-.865**	.948**	.971**	1	.969**
	Sign. (two-tails)	0.657	0.039	0.149	0.09	0.598	0.404	0.138	0.033	0.327	0.012	0.575	0.417	0	0	0		0
	N	12	12	12	12	12	12	12	12	12	12	12	12	12	12	12	12	12
Glucosidase	Pearson correlation	-0.308	.737**	.596*	.665*	-0.329	0.26	0.328	.765**	-0.118	.764**	-0.331	-0.391	-.888**	.992**	.999**	.969**	1
	Sign. (two-tails)	0.33	0.006	0.041	0.018	0.297	0.415	0.297	0.004	0.715	0.004	0.294	0.209	0	0	0	0
	N	12	12	12	12	12	12	12	12	12	12	12	12	12	12	12	12	12
* Significant correlation at level 0.05 (two-tailed).
** Significant correlation at level 0.01 (two-tailed)
BChE coefficients has not been reported because no values were recorded (see Table 3)

## Sheet: Pearson Tubers
Pearson's correlations
		Alkaloids	Anthocyanins	Flavones	Lignans	Tyrosols	Phenolic_acids	DPPH	ABTS	CUPRAC	FRAP	Phosphomolybdenum	Chelating	AChE	BCHE	Tyrosinase	Amylase
Alkaloids	Pearson correlation	1	-.648*	0.269	0.32	0.478	-0.146	0.351	0.551	0.43	0.4	.673*	-0.422	0.26	0.231	0.254	0.3
	Sign. (two-tails)		0.023	0.398	0.311	0.116	0.651	0.263	0.063	0.163	0.198	0.017	0.172	0.414	0.47	0.426	0.344
	N	12	12	12	12	12	12	12	12	12	12	12	12	12	12	12	12
Anthocyanins	Pearson correlation	-.648*	1	-0.543	-0.557	-0.565	0.575	-.834**	-.826**	-.682*	-.713**	-.952**	.771**	-.577*	-0.519	-.577*	-.625*
	Sign. (two-tails)	0.023		0.068	0.06	0.056	0.05	0.001	0.001	0.015	0.009	0	0.003	0.05	0.084	0.049	0.03
	N	12	12	12	12	12	12	12	12	12	12	12	12	12	12	12	12
Flavones	Pearson correlation	0.269	-0.543	1	0.547	0.171	-0.008	.744**	.758**	.870**	.882**	0.414	-0.561	.602*	0.337	.625*	.698*
	Sign. (two-tails)	0.398	0.068		0.066	0.594	0.981	0.006	0.004	0	0	0.181	0.058	0.038	0.285	0.03	0.012
	N	12	12	12	12	12	12	12	12	12	12	12	12	12	12	12	12
Lignans	Pearson correlation	0.32	-0.557	0.547	1	.758**	-0.272	.764**	0.417	.775**	.655*	.622*	-.888**	.923**	.781**	.921**	.916**
	Sign. (two-tails)	0.311	0.06	0.066		0.004	0.392	0.004	0.177	0.003	0.021	0.031	0	0	0.003	0	0
	N	12	12	12	12	12	12	12	12	12	12	12	12	12	12	12	12
Tyrosols	Pearson correlation	0.478	-0.565	0.171	.758**	1	-0.357	0.536	0.151	0.414	0.255	.737**	-.796**	.721**	.802**	.691*	.638*
	Sign. (two-tails)	0.116	0.056	0.594	0.004		0.255	0.072	0.639	0.181	0.424	0.006	0.002	0.008	0.002	0.013	0.026
	N	12	12	12	12	12	12	12	12	12	12	12	12	12	12	12	12
Phenolic acids	Pearson correlation	-0.146	0.575	-0.008	-0.272	-0.357	1	-0.38	-0.205	-0.143	-0.15	-.578*	0.574	-0.415	-.600*	-0.405	-0.353
	Sign. (two-tails)	0.651	0.05	0.981	0.392	0.255		0.223	0.523	0.657	0.642	0.049	0.051	0.18	0.039	0.192	0.26
	N	12	12	12	12	12	12	12	12	12	12	12	12	12	12	12	12
DPPH	Pearson correlation	0.351	-.834**	.744**	.764**	0.536	-0.38	1	.801**	.888**	.884**	.749**	-.854**	.798**	.638*	.808**	.858**
	Sign. (two-tails)	0.263	0.001	0.006	0.004	0.072	0.223		0.002	0	0	0.005	0	0.002	0.026	0.001	0
	N	12	12	12	12	12	12	12	12	12	12	12	12	12	12	12	12
ABTS	Pearson correlation	0.551	-.826**	.758**	0.417	0.151	-0.205	.801**	1	.820**	.912**	.648*	-0.536	0.434	0.193	0.459	0.572
	Sign. (two-tails)	0.063	0.001	0.004	0.177	0.639	0.523	0.002		0.001	0	0.023	0.072	0.159	0.548	0.133	0.052
	N	12	12	12	12	12	12	12	12	12	12	12	12	12	12	12	12
CUPRAC	Pearson correlation	0.43	-.682*	.870**	.775**	0.414	-0.143	.888**	.820**	1	.970**	0.563	-.784**	.813**	0.554	.833**	.903**
	Sign. (two-tails)	0.163	0.015	0	0.003	0.181	0.657	0	0.001		0	0.056	0.003	0.001	0.061	0.001	0
	N	12	12	12	12	12	12	12	12	12	12	12	12	12	12	12	12
FRAP	Pearson correlation	0.4	-.713**	.882**	.655*	0.255	-0.15	.884**	.912**	.970**	1	0.55	-.687*	.690*	0.412	.717**	.809**
	Sign. (two-tails)	0.198	0.009	0	0.021	0.424	0.642	0	0	0		0.064	0.014	0.013	0.183	0.009	0.001
	N	12	12	12	12	12	12	12	12	12	12	12	12	12	12	12	12
Phosphomolybdenum	Pearson correlation	.673*	-.952**	0.414	.622*	.737**	-.578*	.749**	.648*	0.563	0.55	1	-.790**	.585*	.586*	0.573	.589*
	Sign. (two-tails)	0.017	0	0.181	0.031	0.006	0.049	0.005	0.023	0.056	0.064		0.002	0.046	0.045	0.051	0.044
	N	12	12	12	12	12	12	12	12	12	12	12	12	12	12	12	12
Chelating	Pearson correlation	-0.422	.771**	-0.561	-.888**	-.796**	0.574	-.854**	-0.536	-.784**	-.687*	-.790**	1	-.954**	-.915**	-.948**	-.936**
	Sign. (two-tails)	0.172	0.003	0.058	0	0.002	0.051	0	0.072	0.003	0.014	0.002		0	0	0	0
	N	12	12	12	12	12	12	12	12	12	12	12	12	12	12	12	12
AChE	Pearson correlation	0.26	-.577*	.602*	.923**	.721**	-0.415	.798**	0.434	.813**	.690*	.585*	-.954**	1	.915**	.999**	.982**
	Sign. (two-tails)	0.414	0.05	0.038	0	0.008	0.18	0.002	0.159	0.001	0.013	0.046	0		0	0	0
	N	12	12	12	12	12	12	12	12	12	12	12	12	12	12	12	12
BCHE	Pearson correlation	0.231	-0.519	0.337	.781**	.802**	-.600*	.638*	0.193	0.554	0.412	.586*	-.915**	.915**	1	.899**	.836**
	Sign. (two-tails)	0.47	0.084	0.285	0.003	0.002	0.039	0.026	0.548	0.061	0.183	0.045	0	0		0	0.001
	N	12	12	12	12	12	12	12	12	12	12	12	12	12	12	12	12
Tyrosinase	Pearson correlation	0.254	-.577*	.625*	.921**	.691*	-0.405	.808**	0.459	.833**	.717**	0.573	-.948**	.999**	.899**	1	.989**
	Sign. (two-tails)	0.426	0.049	0.03	0	0.013	0.192	0.001	0.133	0.001	0.009	0.051	0	0	0		0
	N	12	12	12	12	12	12	12	12	12	12	12	12	12	12	12	12
Amylase	Pearson correlation	0.3	-.625*	.698*	.916**	.638*	-0.353	.858**	0.572	.903**	.809**	.589*	-.936**	.982**	.836**	.989**	1
	Sign. (two-tails)	0.344	0.03	0.012	0	0.026	0.26	0	0.052	0	0.001	0.044	0	0	0.001	0
	N	12	12	12	12	12	12	12	12	12	12	12	12	12	12	12	12
* Significant correlation at level 0.05 (two-tailed).
** Significant correlation at level 0.01 (two-tailed)
Flavonols and alpha-glucosidase coefficients have not been reported because no values were recorded (see Table 1 and Table 3)

## Sheet: Pearson Leaves
Pearson's correlations
		Alkaloids	Anthocyanins	Flavones	Flavonols	Lignans	Tyrosols	Phenolic_acids	DPPH	ABTS	CUPRAC	FRAP	Phosphomolybdenum	Chelating	AChE	Tyrosinase	Amylase	Glucosidase
Alkaloids	Pearson correlation	1	0.213	0.31	0.075	0.313	0.323	-0.167	0.074	-0.027	-0.031	-0.134	0.236	-0.074	0.073	-0.182	-0.117	-0.169
	Sign. (two-tails)		0.506	0.327	0.816	0.322	0.305	0.605	0.818	0.935	0.923	0.678	0.46	0.819	0.821	0.57	0.716	0.599
	N	12	12	12	12	12	12	12	12	12	12	12	12	12	12	12	12	12
Anthocyanins	Pearson correlation	0.213	1	.986**	.948**	0.449	0.292	.706*	-.620*	-.663*	-0.212	-0.035	.654*	-.623*	-0.171	-0.508	-0.39	-0.521
	Sign. (two-tails)	0.506		0	0	0.143	0.357	0.01	0.032	0.019	0.508	0.914	0.021	0.03	0.596	0.092	0.211	0.082
	N	12	12	12	12	12	12	12	12	12	12	12	12	12	12	12	12	12
Flavones	Pearson correlation	0.31	.986**	1	.918**	0.463	0.284	.630*	-0.529	-.590*	-0.15	-0.013	.664*	-.654*	-0.091	-0.469	-0.348	-0.478
	Sign. (two-tails)	0.327	0		0	0.129	0.37	0.028	0.077	0.044	0.642	0.967	0.019	0.021	0.777	0.124	0.267	0.116
	N	12	12	12	12	12	12	12	12	12	12	12	12	12	12	12	12	12
Flavonols	Pearson correlation	0.075	.948**	.918**	1	0.376	0.193	.876**	-.746**	-.734**	-0.261	-0.068	.759**	-.608*	-0.284	-0.499	-0.398	-0.52
	Sign. (two-tails)	0.816	0	0		0.229	0.549	0	0.005	0.007	0.412	0.834	0.004	0.036	0.37	0.099	0.2	0.083
	N	12	12	12	12	12	12	12	12	12	12	12	12	12	12	12	12	12
Lignans	Pearson correlation	0.313	0.449	0.463	0.376	1	.671*	0.207	-0.481	-.601*	-0.571	-.587*	0.157	0.064	-0.49	-.683*	-.650*	-.677*
	Sign. (two-tails)	0.322	0.143	0.129	0.229		0.017	0.519	0.113	0.039	0.053	0.045	0.626	0.844	0.106	0.014	0.022	0.016
	N	12	12	12	12	12	12	12	12	12	12	12	12	12	12	12	12	12
Tyrosols	Pearson correlation	0.323	0.292	0.284	0.193	.671*	1	0.112	-0.435	-.650*	-.865**	-.873**	-0.222	0.497	-.740**	-.918**	-.925**	-.904**
	Sign. (two-tails)	0.305	0.357	0.37	0.549	0.017		0.73	0.158	0.022	0	0	0.488	0.101	0.006	0	0	0
	N	12	12	12	12	12	12	12	12	12	12	12	12	12	12	12	12	12
Phenolic acids	Pearson correlation	-0.167	.706*	.630*	.876**	0.207	0.112	1	-.881**	-.774**	-0.376	-0.174	.687*	-0.399	-0.497	-0.48	-0.425	-0.509
	Sign. (two-tails)	0.605	0.01	0.028	0	0.519	0.73		0	0.003	0.228	0.588	0.014	0.199	0.1	0.114	0.168	0.091
	N	12	12	12	12	12	12	12	12	12	12	12	12	12	12	12	12	12
DPPH	Pearson correlation	0.074	-.620*	-0.529	-.746**	-0.481	-0.435	-.881**	1	.930**	.675*	0.495	-0.426	0.096	.743**	.726**	.680*	.746**
	Sign. (two-tails)	0.818	0.032	0.077	0.005	0.113	0.158	0		0	0.016	0.102	0.168	0.767	0.006	0.008	0.015	0.005
	N	12	12	12	12	12	12	12	12	12	12	12	12	12	12	12	12	12
ABTS	Pearson correlation	-0.027	-.663*	-.590*	-.734**	-.601*	-.650*	-.774**	.930**	1	.806**	.625*	-0.304	-0.044	.808**	.884**	.844**	.898**
	Sign. (two-tails)	0.935	0.019	0.044	0.007	0.039	0.022	0.003	0		0.002	0.03	0.337	0.891	0.001	0	0.001	0
	N	12	12	12	12	12	12	12	12	12	12	12	12	12	12	12	12	12
CUPRAC	Pearson correlation	-0.031	-0.212	-0.15	-0.261	-0.571	-.865**	-0.376	.675*	.806**	1	.906**	0.106	-.584*	.967**	.934**	.962**	.934**
	Sign. (two-tails)	0.923	0.508	0.642	0.412	0.053	0	0.228	0.016	0.002		0	0.743	0.046	0	0	0	0
	N	12	12	12	12	12	12	12	12	12	12	12	12	12	12	12	12	12
FRAP	Pearson correlation	-0.134	-0.035	-0.013	-0.068	-.587*	-.873**	-0.174	0.495	.625*	.906**	1	0.24	-.633*	.874**	.840**	.899**	.832**
	Sign. (two-tails)	0.678	0.914	0.967	0.834	0.045	0	0.588	0.102	0.03	0		0.452	0.027	0	0.001	0	0.001
	N	12	12	12	12	12	12	12	12	12	12	12	12	12	12	12	12	12
Phosphomolybdenum	Pearson correlation	0.236	.654*	.664*	.759**	0.157	-0.222	.687*	-0.426	-0.304	0.106	0.24	1	-.694*	0.009	-0.064	0.025	-0.088
	Sign. (two-tails)	0.46	0.021	0.019	0.004	0.626	0.488	0.014	0.168	0.337	0.743	0.452		0.012	0.977	0.844	0.937	0.787
	N	12	12	12	12	12	12	12	12	12	12	12	12	12	12	12	12	12
Chelating	Pearson correlation	-0.074	-.623*	-.654*	-.608*	0.064	0.497	-0.399	0.096	-0.044	-.584*	-.633*	-.694*	1	-0.544	-0.32	-0.43	-0.305
	Sign. (two-tails)	0.819	0.03	0.021	0.036	0.844	0.101	0.199	0.767	0.891	0.046	0.027	0.012		0.067	0.311	0.163	0.336
	N	12	12	12	12	12	12	12	12	12	12	12	12	12	12	12	12	12
AChE	Pearson correlation	0.073	-0.171	-0.091	-0.284	-0.49	-.740**	-0.497	.743**	.808**	.967**	.874**	0.009	-0.544	1	.868**	.909**	.874**
	Sign. (two-tails)	0.821	0.596	0.777	0.37	0.106	0.006	0.1	0.006	0.001	0	0	0.977	0.067		0	0	0
	N	12	12	12	12	12	12	12	12	12	12	12	12	12	12	12	12	12
Tyrosinase	Pearson correlation	-0.182	-0.508	-0.469	-0.499	-.683*	-.918**	-0.48	.726**	.884**	.934**	.840**	-0.064	-0.32	.868**	1	.988**	.999**
	Sign. (two-tails)	0.57	0.092	0.124	0.099	0.014	0	0.114	0.008	0	0	0.001	0.844	0.311	0		0	0
	N	12	12	12	12	12	12	12	12	12	12	12	12	12	12	12	12	12
Amylase	Pearson correlation	-0.117	-0.39	-0.348	-0.398	-.650*	-.925**	-0.425	.680*	.844**	.962**	.899**	0.025	-0.43	.909**	.988**	1	.986**
	Sign. (two-tails)	0.716	0.211	0.267	0.2	0.022	0	0.168	0.015	0.001	0	0	0.937	0.163	0	0		0
	N	12	12	12	12	12	12	12	12	12	12	12	12	12	12	12	12	12
Glucosidase	Pearson correlation	-0.169	-0.521	-0.478	-0.52	-.677*	-.904**	-0.509	.746**	.898**	.934**	.832**	-0.088	-0.305	.874**	.999**	.986**	1
	Sign. (two-tails)	0.599	0.082	0.116	0.083	0.016	0	0.091	0.005	0	0	0.001	0.787	0.336	0	0	0
	N	12	12	12	12	12	12	12	12	12	12	12	12	12	12	12	12	12
* Significant correlation at level 0,05 (two-tailed).
** Significant correlation at level 0.01 (two-tailed)
BChE coefficients has not been reported because no values were recorded (see Table 3)
